# Supplementary material for: A Genomic Reference Panel for Drosophila serrata
Source: G3 (Bethesda). 2018 Mar 1;8(4):1335–46. doi: 10.1534/g3.117.300487 (PMC5873922; doi:10.1534/g3.117.300487)
Supplement: Supplementary file 1 [file 1335FileS1.zip]

Archive with 19 entries (18 files):
- asreml_gwas.R
- __MACOSX/
- __MACOSX/._asreml_gwas.R
- Bryc.R
- __MACOSX/._Bryc.R
- grm_full_Bryc.txt
- __MACOSX/._grm_full_Bryc.txt
- grm_full_gcta.grm
- __MACOSX/._grm_full_gcta.grm
- grm_gcta_full.grm.id
- __MACOSX/._grm_gcta_full.grm.id
- grm_reduced_Bryc.txt
- __MACOSX/._grm_reduced_Bryc.txt
- grm_reduced_gcta.grm
- __MACOSX/._grm_reduced_gcta.grm
- grm_reduced_gcta.grm.id
- __MACOSX/._grm_reduced_gcta.grm.id
- pheno.txt
- __MACOSX/._pheno.txt
