# Supplementary material for: A Genomic Reference Panel for Drosophila serrata
Source: G3 (Bethesda). 2018 Mar 1;8(4):1335–46. doi: 10.1534/g3.117.300487 (PMC5873922; doi:10.1534/g3.117.300487)
Supplement: Supplementary file 1 [file 1335FileS1.zip › asreml_gwas.R]

# Mixed effects single marker GWAS model from Reddiex et al.  
# Requires asreml/r license 
# Adam Reddiex 7/12/2017
# Contact: a.reddiex@uq.edu.au or s.chenoweth@uq.edu.au


library(data.table)
library(Matrix)
library(MASS)
library(dplyr)
library(asreml) 
library(tidyr)
library(foreach)
library(doMC) # This script uses procedures uses the foreach() loop and the doMC package to facilitate multi core processing
 
# tell how many cores R can use
registerDoMC(cores=24)

# load data and tidy it up
pheno <- read.table("pheno_file.txt", header =T)
dat <- read.table("grm_file.grm", header = F)
grmids <- read.table("grm_ids_file.grm.id", header = F)
snps <- fread("snp_file.txt", header = T)
snps <- as.data.frame(snps)

# invert grm and supply row and column names
nlines = 94
grm.matrix <- matrix(nrow=nlines, ncol=nlines)
grm.matrix[cbind(dat$V1, dat$V2)] <- dat$V4
grm.matrix <-tril(grm.matrix)+t(tril(grm.matrix,-1))
grm <- as.matrix(grm.matrix)
rownames(grm) <- grmids$V2
colnames(grm) <- grmids$V2

pd_grm = nearPD(as.matrix(grm))$mat
inv_grm = solve(pd_grm)


### FOR LOOP ####

gwa = function(snp_data) {
        pheno <- left_join(pheno, gather(snp_data[1,], line, snp, line1:line97), by = "line")
        mod1 = asreml(lc7_std ~ trait+snp, random = ~ giv(line), data = pheno, ginverse = list(line = as.matrix(inv_grm)), na.method.X="include" ,control=asreml.control(maxiter=1000), family=asreml.gaussian(link="identity",dispersion=0.01), trace=F)
    an = anova(mod1)
    results = c(as.vector(pheno$snpid)[1], an$'Pr(Chisq)'[2], an$'Wald statistic'[2], summary(mod1, all = T)$coef.fixed[1,])
    return(as.vector(results))
}


# parallel process

output <- foreach (i=1:nrow(snps), .combine = "rbind") %dopar% {

        out = try(gwa(snps[i,]))
        try(out)

}


write.table(output, "female_lc7_std_asreml_gwas.txt", quote = F, sep = "\t", row.names = F, col.names = F)

rm(list=ls())
