# Supplementary material for: A Genomic Reference Panel for Drosophila serrata
Source: G3 (Bethesda). 2018 Mar 1;8(4):1335–46. doi: 10.1534/g3.117.300487 (PMC5873922; doi:10.1534/g3.117.300487)
Supplement: Supplementary file 1 [file 1335FileS1.zip › Bryc.R]

# Calculates the eigenvalues of the estimated genomic relatedness matrix among lines and compares their magnitude to those
# expected for a random matrix of equal size. See Bryc et al. 2013 Theor Pop. Biol. 89:	34-43 for methods
# Steve Chenoweth 07/12/2017
# Contact: s.chenoweth@uq.edu.au

library(data.table)

C = fread("SNPfile.txt", sep=" ", header=F) # text file with SNPs in rows,  lines in columns genotypes coded as 0 2 represnesting AA or TT homozygotes. 
C = as.matrix(C)
C = t(C)     # make sure orientation conforms to Bryc et al.'s matrix, C 
M = nrow(C)  # inds
N = ncol(C)  # markers

grm = C%*%t(C)
grm = 1/(sqrt(M)+sqrt(N))^2 * grm  # Scale the grm as per eq 2.8 to allow the simpler threshold expression to be used
ev = eigen(grm)$values

thres = function(f) {
t = (1+f)/2 
return(t)
}

thres(0.986) # value of F assuming 20 genertaiosn of full-sib mating in the DsrGRP 
sum(ev>thres(0.986)) # number of "significantly large" eigenvalues 
