# Supplementary material for: A Genomic Reference Panel for Drosophila serrata
Source: G3 (Bethesda). 2018 Mar 1;8(4):1335–46. doi: 10.1534/g3.117.300487 (PMC5873922; doi:10.1534/g3.117.300487)
Supplement: Supplementary file 1 [file 1335FileS1.zip › grm_full_Bryc.txt]

0.697885210220553	0.180866513336787	0.168846791876028	0.181043587685605	0.18167934860064	0.180128347979062	0.18159294485212	0.176686065306549	0.178240266066962	0.176981544792228	0.166240812152152	0.177867983249265	0.174114220396904	0.183584497919855	0.158929561629252	0.176188977074324	0.182388712708858	0.169015332521289	0.180828111670778	0.183529028846731	0.178056791440475	0.174223025117262	0.181140658563572	0.175874296755641	0.180113413997836	0.181196127636696	0.183206881537435	0.175765492035283	0.165248769113591	0.179622726043279	0.174755314876662	0.180661704451406	0.185579251126424	0.174997458715106	0.178909095083282	0.175162799221533	0.181956693966259	0.171725850113744	0.16650429024949	0.17373127044976	0.182250040026048	0.180359824688059	0.178414140276946	0.172516284405759	0.167145384729249	0.179028566933087	0.180543299314546	0.177076482244306	0.182439914930203	0.176474856143501
0.180866513336787	0.735222296710566	0.175926565689931	0.195724757943363	0.189800234248559	0.18598566875835	0.190242920120605	0.193050508591027	0.189945307209037	0.185284838353689	0.168872392986701	0.187635873683785	0.184139188651093	0.185769126030578	0.160267219661892	0.18589926500983	0.186817704855208	0.172371211445281	0.189369282218905	0.192855300122149	0.19259608887659	0.186469956435239	0.189667961843418	0.187363861882889	0.191200828344936	0.19027812164778	0.192678225773331	0.183612232456417	0.172519484544593	0.190010376698663	0.184213858557221	0.192938503731835	0.191800321019851	0.180482496676698	0.189570890965451	0.189563423974838	0.192109667773811	0.175044394084673	0.174774515709666	0.179029633646032	0.192723027717008	0.19029412234195	0.189770366286108	0.182666058074477	0.17326938374471	0.191152826262425	0.190812544833069	0.188818858339445	0.191287232093456	0.183867176850197
0.168846791876028	0.175926565689931	0.684095811984555	0.181234529302704	0.180585967832333	0.173909411511523	0.18648382370352	0.179063768460262	0.180757708616428	0.186914775733175	0.160003741564554	0.181469206150536	0.173737670727428	0.173912611650357	0.144575872245513	0.183401023293368	0.180244619690033	0.168314502116628	0.182699126175763	0.189999709569216	0.177956520423674	0.177390095850044	0.177783712926635	0.180669171442019	0.1809742513442	0.181356134578399	0.177450898487892	0.175081729037737	0.159751997309607	0.181784953182164	0.175065728343566	0.17651325780951	0.175879630320364	0.1709514165159	0.181419070642136	0.172886433797566	0.17843547453584	0.16177021820096	0.16592186498169	0.16207743152903	0.176771402342124	0.188802857645275	0.182163636277529	0.179562990118376	0.169582823807864	0.17125862984397	0.188768722831045	0.179308045724596	0.183297552137733	0.171880523490724
0.181043587685605	0.195724757943363	0.181234529302704	0.745933161388191	0.190811478120124	0.191212562187328	0.194796717681484	0.197139219308021	0.194790317403815	0.190635470484251	0.174272093912718	0.187718010580526	0.183611165743472	0.187296658967373	0.159979207166826	0.190007176559829	0.188412440707518	0.175633219630141	0.191005619876058	0.198265668177613	0.197888051795193	0.190279188360725	0.190602402382965	0.188250300339926	0.193053708729861	0.198605949606969	0.19178645375157	0.183114077511247	0.175304672043177	0.191346968018358	0.186026203850248	0.19446390324274	0.190048778364672	0.186144608987109	0.190408260627032	0.190506398217943	0.196543993484885	0.180651037321959	0.177211954788281	0.180725707228088	0.194591908796103	0.196489591124705	0.192703826884003	0.186512624953027	0.18073530764459	0.191126158438808	0.196637864224017	0.189462086245093	0.191758719215009	0.187574004332993
0.18167934860064	0.189800234248559	0.180585967832333	0.190811478120124	0.741939388123275	0.193297985994195	0.196302916359385	0.185281638214855	0.189201808286588	0.189175140462971	0.170156715372106	0.192822232020864	0.184765349149626	0.190623736641859	0.160893380160425	0.19149737454356	0.191527242506011	0.178404539860444	0.193941213899843	0.19676586977738	0.186830505410544	0.185243236548847	0.19379720765231	0.19237101244526	0.192985439101401	0.188539379547936	0.192008330044066	0.188411373994574	0.174770248857887	0.196824538989338	0.192654758088547	0.193434525251115	0.191803521158685	0.18519843460517	0.196184511222524	0.184902955119491	0.191837655972916	0.180382225659898	0.182098566787903	0.178709619762625	0.194306029726926	0.194934323651348	0.192196071522331	0.186875307354221	0.177812514176141	0.18922954282315	0.196732801676094	0.192625956839041	0.197150953150413	0.187607072434278
0.180128347979062	0.18598566875835	0.173909411511523	0.191212562187328	0.193297985994195	0.72659472241392	0.191055755384458	0.184721613918893	0.188601248898728	0.184305595870465	0.166093605765785	0.184064518744965	0.180337423716221	0.184997892571568	0.158343936222618	0.18396104758933	0.184637343596263	0.171534908496645	0.18560805237593	0.192777430077187	0.186034737553806	0.183109810659468	0.188891394819684	0.183381822460364	0.188495644317204	0.188082826407609	0.189559157123059	0.179320846279932	0.172955770138971	0.18863111686118	0.184369598647146	0.189587958372566	0.188748455285095	0.184846419333422	0.187945220437744	0.18073530764459	0.191307499639405	0.182766329091278	0.175122264129635	0.174008615815379	0.189639160593911	0.190425328034147	0.183710370047328	0.179805133956821	0.175690822129154	0.182629789834358	0.190892548303921	0.184834685491031	0.189585824946677	0.187315859800378
0.18159294485212	0.190242920120605	0.18648382370352	0.194796717681484	0.196302916359385	0.191055755384458	0.747725239135269	0.18753026910226	0.195069796195324	0.192191804670552	0.171569043310875	0.195141265962618	0.186681165598288	0.18972769776832	0.15958879022907	0.194073486304984	0.193667068673058	0.180542232601601	0.195229803137027	0.204383266915406	0.191141092420033	0.185711523531565	0.193581731637482	0.195004726705698	0.194598309073771	0.193899612095	0.194730581478913	0.188712187044976	0.171220228177962	0.19750510184805	0.192449949203167	0.193653201404777	0.19001891040222	0.185432044740057	0.196431988625692	0.185961134360622	0.19480951823682	0.181932159568531	0.1811651929613	0.177222621917728	0.19122002917794	0.200490831380235	0.194398833753114	0.190375192525747	0.181838288829398	0.187472666603247	0.201432738910395	0.193047308452193	0.19909983770036	0.188135095341899
0.176686065306549	0.193050508591027	0.179063768460262	0.197139219308021	0.185281638214855	0.184721613918893	0.18753026910226	0.723317780247834	0.192154469717488	0.187261457440199	0.16916573904649	0.182754595248887	0.180983851760702	0.180760908755262	0.155666486731448	0.188919129356246	0.183013806494446	0.170845811934376	0.186233146161518	0.193049441878083	0.191318166768852	0.186434754908064	0.183407423571036	0.181710283276036	0.185801127418919	0.191958194535665	0.189184740879473	0.179043500914313	0.171028219847918	0.184749348455455	0.178895227815001	0.190050911790561	0.186059271951534	0.178852559297213	0.184377065637759	0.185305105899639	0.189802367674448	0.17513933153675	0.171579710440322	0.176123907584698	0.187950554002468	0.191540043061347	0.18840817385574	0.18346289264416	0.17455690626895	0.185752058623463	0.191847256389418	0.181771085913883	0.185789393576527	0.181360401430178
0.178240266066962	0.189945307209037	0.180757708616428	0.194790317403815	0.189201808286588	0.188601248898728	0.195069796195324	0.192154469717488	0.733455820074161	0.186771836198586	0.172893900788179	0.184712013502391	0.182219105350653	0.186693966153624	0.156556125327318	0.191530442644845	0.187838549143275	0.173529661703214	0.186189410930786	0.194722047775355	0.194210025561904	0.193325720530757	0.18667263189473	0.184123187956923	0.187889751364621	0.194734848330692	0.191608312689807	0.181251596709819	0.174401166179025	0.186717433838407	0.182785529924283	0.18854471311266	0.18653609263781	0.185727524225735	0.186012336581968	0.184079452726191	0.193762006125135	0.177757045103017	0.174327562985841	0.174778782561445	0.188701519915529	0.195495414660255	0.188178830572631	0.183765839120452	0.178001322367351	0.185417110758831	0.194204691997181	0.184789883547354	0.188009223214426	0.186821971706987
0.176981544792228	0.185284838353689	0.186914775733175	0.190635470484251	0.189175140462971	0.184305595870465	0.192191804670552	0.187261457440199	0.186771836198586	0.71940187702788	0.167559269351788	0.187424664520736	0.180704372969194	0.181237729441538	0.153748536856896	0.19022585271349	0.186667298330007	0.174650777008082	0.190957617793547	0.19700481347699	0.185756325475242	0.184590408226697	0.186590494997989	0.186783570040978	0.190921349553427	0.187935620021242	0.186736634671411	0.182821798164402	0.169363080941258	0.191680849170046	0.184279994759792	0.184058118467297	0.184333330407027	0.179273910910365	0.191259497556894	0.182289508405002	0.186592628423878	0.172764828521872	0.175711089675103	0.170343390137427	0.185235769558234	0.196725334685482	0.188587381630447	0.185851262927319	0.178323469676647	0.180242486264143	0.195371675958671	0.185803260844808	0.19062160321597	0.18172948410904
0.166240812152152	0.168872392986701	0.160003741564554	0.174272093912718	0.170156715372106	0.166093605765785	0.171569043310875	0.16916573904649	0.172893900788179	0.167559269351788	0.654559597259054	0.166428553630417	0.161578209870915	0.173418723556966	0.150459860848419	0.169216941267835	0.171175426234285	0.16030988817968	0.168449974660604	0.174310495578726	0.16950922061468	0.165977334054814	0.168011555640336	0.165349040130392	0.167708609164045	0.174662510850474	0.171165825817782	0.161645412786431	0.157269756287316	0.166744300662046	0.164275926908035	0.167700075460487	0.174793716542671	0.163044940169863	0.166014669007878	0.162301441247415	0.172667757643905	0.160111479571968	0.155916097560505	0.162060364121915	0.168809456922964	0.172912034908239	0.168081958694686	0.166048803822108	0.159766931290833	0.16636988441846	0.174312629004616	0.167490999723328	0.16987083630293	0.164144721215838
0.177867983249265	0.187635873683785	0.181469206150536	0.187718010580526	0.192822232020864	0.184064518744965	0.195141265962618	0.182754595248887	0.184712013502391	0.187424664520736	0.166428553630417	0.725233596696496	0.183537562550288	0.184984025303287	0.157172685409349	0.18718678753407	0.186859306660051	0.173847542160731	0.194789250690871	0.196245313860372	0.184130654947536	0.180526231907431	0.187967621409583	0.189975175171488	0.191829122269358	0.185535515895691	0.188812458061777	0.186519025230695	0.16710698306324	0.192935303593001	0.186188344217841	0.189697829805869	0.18579686056714	0.17917257318062	0.19211393462559	0.181640946934631	0.188539379547936	0.172057597839543	0.179604591923219	0.173716336468534	0.187237989755415	0.192585421747143	0.189132471945184	0.183467159495939	0.173169112727909	0.184005849533007	0.19401801723186	0.189823701933342	0.193449459232341	0.180644637044291
0.174114220396904	0.184139188651093	0.173737670727428	0.183611165743472	0.184765349149626	0.180337423716221	0.186681165598288	0.180983851760702	0.182219105350653	0.180704372969194	0.161578209870915	0.183537562550288	0.708820084616563	0.184606408920867	0.154609374203261	0.181919359013195	0.181691082443031	0.168202497257436	0.187836415717386	0.190030644244612	0.181297465366441	0.175570283566404	0.188514845150208	0.184610675772646	0.188480710335978	0.18269165918515	0.186579827868542	0.179575790673713	0.168986531271782	0.185691255985616	0.179859536317	0.184331196981137	0.184436801562661	0.173516861147878	0.185046961367024	0.177138351595098	0.185357374833928	0.170680471427949	0.174370231503629	0.174170756182972	0.182716193582878	0.186061405377423	0.184879487434708	0.179567256970155	0.170706072538621	0.17912030424633	0.187167586701066	0.184023983653067	0.187352128040497	0.177123417613872
0.183584497919855	0.185769126030578	0.173912611650357	0.187296658967373	0.190623736641859	0.184997892571568	0.18972769776832	0.180760908755262	0.186693966153624	0.181237729441538	0.173418723556966	0.184984025303287	0.184606408920867	0.723745532138655	0.164129787234612	0.184111454114531	0.188623649870567	0.174901454550084	0.187947353863634	0.189346881247066	0.184026117078956	0.179265377206808	0.187465199612634	0.186175543662505	0.1882855018671	0.188029490760375	0.190719740806881	0.180926249261689	0.171834654834103	0.18839003973568	0.183513028152561	0.188365505337952	0.194746582173083	0.180453695427192	0.187677475488627	0.180745974774037	0.186128608292939	0.17695914382039	0.175575617131128	0.180982785047758	0.187296658967373	0.187885484512842	0.185920599268724	0.178702152772012	0.172883233658732	0.183083142835851	0.18874952199804	0.186207545050846	0.191066422513905	0.179368848362443
0.158929561629252	0.160267219661892	0.144575872245513	0.159979207166826	0.160893380160425	0.158343936222618	0.15958879022907	0.155666486731448	0.156556125327318	0.153748536856896	0.150459860848419	0.157172685409349	0.154609374203261	0.164129787234612	0.606950065111684	0.157308157953324	0.160792042430679	0.151203359770868	0.158889026537354	0.159981340592716	0.157227087769528	0.153779471532292	0.158848491445456	0.155496879373242	0.161841687968254	0.159613324626798	0.163175079149115	0.152802362474957	0.147335458633425	0.15862661515296	0.15541687590239	0.159332779122345	0.166704832283092	0.151898856610805	0.157890583221125	0.155088328315426	0.159630392033913	0.152199669661208	0.152246605030774	0.157485232302143	0.158481542192483	0.159584523377291	0.156486788985914	0.149155270917064	0.144666542845812	0.156743866805584	0.158195663123306	0.158612747884679	0.159597323932627	0.155569415853481
0.176188977074324	0.18589926500983	0.183401023293368	0.190007176559829	0.19149737454356	0.18396104758933	0.194073486304984	0.188919129356246	0.191530442644845	0.19022585271349	0.169216941267835	0.18718678753407	0.181919359013195	0.184111454114531	0.157308157953324	0.725101324291355	0.189130338519294	0.174965457326766	0.188345237792003	0.19757123805062	0.18813296191601	0.185136565254378	0.187851349698612	0.186891308048391	0.188759122414542	0.192515018692793	0.188658851397742	0.182344977478126	0.170216451297009	0.190557600439288	0.184437868275606	0.185005359562181	0.186738768097301	0.182260707155495	0.189692496241145	0.180135814969674	0.187256123875475	0.175591617825298	0.174703045942372	0.173665134247189	0.185914198991056	0.195754625905814	0.18953888957711	0.187075849387823	0.177984254960236	0.182826065016181	0.196276248535768	0.186851839669438	0.190248253685329	0.181828688412896
0.182388712708858	0.186817704855208	0.180244619690033	0.188412440707518	0.191527242506011	0.184637343596263	0.193667068673058	0.183013806494446	0.187838549143275	0.186667298330007	0.171175426234285	0.186859306660051	0.181691082443031	0.188623649870567	0.160792042430679	0.189130338519294	0.732967265545493	0.371233172158976	0.190374125812802	0.194995126289196	0.185973934915959	0.180838778800225	0.188074292704052	0.185151499235603	0.18813082849012	0.187858816689225	0.189107937547456	0.183044741169842	0.166913908020251	0.189002332965931	0.183113010798302	0.186120074589381	0.189750098740159	0.181415870503302	0.188593781908115	0.180589167971167	0.188804991071164	0.176705266139554	0.175681221712652	0.177504234135126	0.184888021138265	0.193348121502596	0.18744599877963	0.182797263766674	0.176113240455251	0.183379689034474	0.195597819102945	0.186590494997989	0.190337857572682	0.181142791989461
0.169015332521289	0.172371211445281	0.168314502116628	0.175633219630141	0.178404539860444	0.171534908496645	0.180542232601601	0.170845811934376	0.173529661703214	0.174650777008082	0.16030988817968	0.173847542160731	0.168202497257436	0.174901454550084	0.151203359770868	0.174965457326766	0.371233172158976	0.676514683086649	0.176462055588165	0.181491607122374	0.17237547829706	0.172201604087076	0.1741451550723	0.17187945677778	0.17469131209998	0.176422587209211	0.174507837473494	0.169812167090972	0.15365146597893	0.175502013937944	0.169437750847386	0.17431582914345	0.176607128548642	0.170595134392374	0.174963323900876	0.169204140712499	0.175336673431517	0.164719679493025	0.163496159745467	0.164434867136793	0.171545575626092	0.178702152772012	0.173547795823274	0.1722570731602	0.163853508581938	0.168298501422458	0.181682548739474	0.173446458093528	0.17652925850368	0.168276100450619
0.180828111670778	0.189369282218905	0.182699126175763	0.191005619876058	0.193941213899843	0.18560805237593	0.195229803137027	0.186233146161518	0.186189410930786	0.190957617793547	0.168449974660604	0.194789250690871	0.187836415717386	0.187947353863634	0.158889026537354	0.188345237792003	0.190374125812802	0.176462055588165	0.736367946413163	0.198295536140064	0.187727610997028	0.184336530545861	0.192647291097935	0.194691113099959	0.195817561969551	0.18825350047876	0.190759209185835	0.189441818699143	0.171266096834583	0.193663868534224	0.189354348237679	0.190951217515879	0.188489244039536	0.181746551516155	0.193193448125616	0.184528538875905	0.190039177948169	0.173675801376636	0.180123014414338	0.176078038928076	0.189587958372566	0.196704000426588	0.191616846393365	0.185834195520204	0.175634286343086	0.187561203777656	0.197399497266525	0.194588708657269	0.196326384044168	0.183924779349211
0.183529028846731	0.192855300122149	0.189999709569216	0.198265668177613	0.19676586977738	0.192777430077187	0.204383266915406	0.193049441878083	0.194722047775355	0.19700481347699	0.174310495578726	0.196245313860372	0.190030644244612	0.189346881247066	0.159981340592716	0.19757123805062	0.194995126289196	0.181491607122374	0.198295536140064	0.756282410377566	0.195774893451764	0.191594445421526	0.194854320180497	0.196539726633106	0.19774404554766	0.197083750234897	0.193651067978887	0.190412527478811	0.17786904996221	0.200083347035363	0.192584355034198	0.194220692691351	0.190687739418541	0.187505734704532	0.199244910660838	0.18700011276875	0.194822318792156	0.181665481332359	0.183050074734565	0.180242486264143	0.192346478047532	0.204750216168379	0.196965345098037	0.19314437933016	0.183449025375879	0.189945307209037	0.20666816604293	0.196539726633106	0.197640574392025	0.190395460071696
0.178056791440475	0.19259608887659	0.177956520423674	0.197888051795193	0.186830505410544	0.186034737553806	0.191141092420033	0.191318166768852	0.194210025561904	0.185756325475242	0.16950922061468	0.184130654947536	0.181297465366441	0.184026117078956	0.157227087769528	0.18813296191601	0.185973934915959	0.17237547829706	0.187727610997028	0.195774893451764	0.734368926354815	0.18775534553359	0.187661474794457	0.18725505716253	0.186590494997989	0.193731071449739	0.191821655278745	0.180338490429165	0.171699182290127	0.186626763238109	0.181489473696485	0.190287722064282	0.188652451120073	0.182762062239499	0.185929132972282	0.186149942551832	0.190813611546014	0.177689842187502	0.173820874337114	0.177872250101044	0.191334167463022	0.192992906092014	0.193139045765436	0.183202614685656	0.174442767983868	0.186330217039485	0.193155046459607	0.184661877993991	0.188951130744586	0.184754682020179
0.174223025117262	0.186469956435239	0.177390095850044	0.190279188360725	0.185243236548847	0.183109810659468	0.185711523531565	0.186434754908064	0.193325720530757	0.184590408226697	0.165977334054814	0.180526231907431	0.175570283566404	0.179265377206808	0.153779471532292	0.185136565254378	0.180838778800225	0.172201604087076	0.184336530545861	0.191594445421526	0.18775534553359	0.712799990613198	0.180158215941513	0.18226177386844	0.182785529924283	0.188624716583511	0.187004379620529	0.17563535305603	0.16688190663191	0.181676148461806	0.177651440521493	0.184446401979164	0.18210923391735	0.180973184631255	0.180655304173738	0.179596058219662	0.185773392882357	0.171953059970963	0.170575933559369	0.170086312317757	0.184472003089836	0.18825350047876	0.184002649394173	0.17840133972161	0.171518907802475	0.180722507089253	0.189217808980759	0.181343334023063	0.184593608365531	0.179562990118376
0.181140658563572	0.189667961843418	0.177783712926635	0.190602402382965	0.19379720765231	0.188891394819684	0.193581731637482	0.183407423571036	0.18667263189473	0.186590494997989	0.168011555640336	0.187967621409583	0.188514845150208	0.187465199612634	0.158848491445456	0.187851349698612	0.188074292704052	0.1741451550723	0.192647291097935	0.194854320180497	0.187661474794457	0.180158215941513	0.734145983349375	0.190582134837016	0.192799831049025	0.187131318460947	0.192334744205141	0.186482756990575	0.17416115576647	0.196761602925601	0.18856071380683	0.193888944965553	0.192484084017397	0.182636190112026	0.196046905252659	0.182395112986526	0.19039866021053	0.176387385682036	0.181743351377321	0.177091416225531	0.19250968512807	0.192203538512944	0.188689786073138	0.184037850921348	0.173796339939386	0.18523043599351	0.193244650346961	0.191034421125565	0.197753645964162	0.184857086462869
0.175874296755641	0.187363861882889	0.180669171442019	0.188250300339926	0.19237101244526	0.183381822460364	0.195004726705698	0.181710283276036	0.184123187956923	0.186783570040978	0.165349040130392	0.189975175171488	0.184610675772646	0.186175543662505	0.155496879373242	0.186891308048391	0.185151499235603	0.17187945677778	0.194691113099959	0.196539726633106	0.18725505716253	0.18226177386844	0.190582134837016	0.726045365247405	0.191950727545053	0.186082739636317	0.189599692214957	0.185053361644692	0.169405749459045	0.194719914349466	0.187466266325579	0.188088159972333	0.185612319227709	0.177881850517546	0.193835609318319	0.181380668976127	0.186151009264777	0.171432504053955	0.178593348051654	0.174634776313912	0.18912713838046	0.192529952674019	0.191680849170046	0.184907221971269	0.171746117659693	0.182750328397108	0.195326874014994	0.191364035425474	0.194559907407762	0.183058608438123
0.180113413997836	0.191200828344936	0.1809742513442	0.193053708729861	0.192985439101401	0.188495644317204	0.194598309073771	0.185801127418919	0.187889751364621	0.190921349553427	0.167708609164045	0.191829122269358	0.188480710335978	0.1882855018671	0.161841687968254	0.188759122414542	0.18813082849012	0.17469131209998	0.195817561969551	0.19774404554766	0.186590494997989	0.182785529924283	0.192799831049025	0.191950727545053	0.737164780982846	0.189809834665061	0.191685116021825	0.188115894508895	0.170630335919548	0.195211669016968	0.189697829805869	0.190321856878512	0.188218298951585	0.180936916391136	0.19408842028621	0.185378709092822	0.18914527250052	0.175360141116301	0.188079626268775	0.17704554756891	0.189505821475825	0.194047885194312	0.191797120881017	0.186337684030098	0.175017726261055	0.186261947411025	0.195049528649375	0.193800407791144	0.193913479363281	0.185624053070101
0.181196127636696	0.19027812164778	0.181356134578399	0.198605949606969	0.188539379547936	0.188082826407609	0.193899612095	0.191958194535665	0.194734848330692	0.187935620021242	0.174662510850474	0.185535515895691	0.18269165918515	0.188029490760375	0.159613324626798	0.192515018692793	0.187858816689225	0.176422587209211	0.18825350047876	0.197083750234897	0.193731071449739	0.188624716583511	0.187131318460947	0.186082739636317	0.189809834665061	0.735325767866201	0.191675515605323	0.181882024060131	0.174112086971014	0.18734359433694	0.181515074807158	0.189606092492626	0.189851436469904	0.184279994759792	0.1863472844466	0.187149452581006	0.192437148647831	0.178857892861937	0.174680644970534	0.17585829606147	0.189130338519294	0.193989215982354	0.190397593497585	0.186616096108662	0.180029143675205	0.184537072579462	0.197036814865331	0.186042204544419	0.188915929217412	0.18542137761061
0.183206881537435	0.192678225773331	0.177450898487892	0.19178645375157	0.192008330044066	0.189559157123059	0.194730581478913	0.189184740879473	0.191608312689807	0.186736634671411	0.171165825817782	0.188812458061777	0.186579827868542	0.190719740806881	0.163175079149115	0.188658851397742	0.189107937547456	0.174507837473494	0.190759209185835	0.193651067978887	0.191821655278745	0.187004379620529	0.192334744205141	0.189599692214957	0.191685116021825	0.191675515605323	0.742088727935531	0.184401600035487	0.172373344871171	0.189642360732745	0.1850416278023	0.192369945732315	0.190818945110737	0.186756902217361	0.188633250287069	0.18740973053951	0.194842586338105	0.178591214625764	0.177181020112885	0.17851974485847	0.194408434169617	0.190850946499078	0.187844949420944	0.183380755747419	0.174822517792177	0.189616759622073	0.19388147797494	0.186270481114582	0.193557197239755	0.185010693126904
0.175765492035283	0.183612232456417	0.175081729037737	0.183114077511247	0.188411373994574	0.179320846279932	0.188712187044976	0.179043500914313	0.181251596709819	0.182821798164402	0.161645412786431	0.186519025230695	0.179575790673713	0.180926249261689	0.152802362474957	0.182344977478126	0.183044741169842	0.169812167090972	0.189441818699143	0.190412527478811	0.180338490429165	0.17563535305603	0.186482756990575	0.185053361644692	0.188115894508895	0.181882024060131	0.184401600035487	0.707309619086883	0.164716479354191	0.189400216894301	0.183002072652054	0.186100873756377	0.181951360401536	0.210898749581568	0.188861526857233	0.177779446074856	0.183648500696536	0.168042490315732	0.172617622135505	0.169276677192738	0.185567517284032	0.187758545672424	0.184581874523139	0.177966120840176	0.169124137241647	0.179687795532905	0.188134028628954	0.184669344984604	0.189147405926409	0.177289824833243
0.165248769113591	0.172519484544593	0.159751997309607	0.175304672043177	0.174770248857887	0.172955770138971	0.171220228177962	0.171028219847918	0.174401166179025	0.169363080941258	0.157269756287316	0.16710698306324	0.168986531271782	0.171834654834103	0.147335458633425	0.170216451297009	0.166913908020251	0.15365146597893	0.171266096834583	0.17786904996221	0.171699182290127	0.16688190663191	0.17416115576647	0.169405749459045	0.170630335919548	0.174112086971014	0.172373344871171	0.164716479354191	0.660416918038343	0.175374008384582	0.170866079480325	0.175606551806524	0.1769068748861	0.166489356268265	0.17482998478279	0.165185833049855	0.172550419219989	0.165118630134339	0.16130619807002	0.165010892126925	0.174710512932985	0.17640871994093	0.170132180974379	0.166788035892778	0.167903817632923	0.167578470184792	0.17520760116521	0.16904520048374	0.175884963885088	0.172937636018911
0.179622726043279	0.190010376698663	0.181784953182164	0.191346968018358	0.196824538989338	0.18863111686118	0.19750510184805	0.184749348455455	0.186717433838407	0.191680849170046	0.166744300662046	0.192935303593001	0.185691255985616	0.18839003973568	0.15862661515296	0.190557600439288	0.189002332965931	0.175502013937944	0.193663868534224	0.200083347035363	0.186626763238109	0.181676148461806	0.196761602925601	0.194719914349466	0.195211669016968	0.18734359433694	0.189642360732745	0.189400216894301	0.175374008384582	0.768400269429236	0.195499681512034	0.196452256171641	0.191967794952168	0.182426047661922	0.744879248998838	0.184148789067595	0.191102690754025	0.176261513554563	0.183181280426762	0.176154842260094	0.193069709424032	0.196231446592091	0.191542176487237	0.185962201073567	0.176471656004667	0.186864640224774	0.196130108862345	0.192796630910191	0.20012814897904	0.18548751381318
0.174755314876662	0.184213858557221	0.175065728343566	0.186026203850248	0.192654758088547	0.184369598647146	0.192449949203167	0.178895227815001	0.182785529924283	0.184279994759792	0.164275926908035	0.186188344217841	0.179859536317	0.183513028152561	0.15541687590239	0.184437868275606	0.183113010798302	0.169437750847386	0.189354348237679	0.192584355034198	0.181489473696485	0.177651440521493	0.18856071380683	0.187466266325579	0.189697829805869	0.181515074807158	0.1850416278023	0.183002072652054	0.170866079480325	0.195499681512034	0.720728867931073	0.187290258689705	0.184298128879852	0.178293601714196	0.194623910184444	0.177342093767533	0.187031047444146	0.1728896339364	0.179010432813027	0.173001638795593	0.187337194059272	0.193705470339066	0.18480268410269	0.180165682932126	0.17331951925311	0.181167326387189	0.192598222302479	0.189845036192236	0.195181801054516	0.184221325547834
0.180661704451406	0.192938503731835	0.17651325780951	0.19446390324274	0.193434525251115	0.189587958372566	0.193653201404777	0.190050911790561	0.18854471311266	0.184058118467297	0.167700075460487	0.189697829805869	0.184331196981137	0.188365505337952	0.159332779122345	0.185005359562181	0.186120074589381	0.17431582914345	0.190951217515879	0.194220692691351	0.190287722064282	0.184446401979164	0.193888944965553	0.188088159972333	0.190321856878512	0.189606092492626	0.192369945732315	0.186100873756377	0.175606551806524	0.196452256171641	0.187290258689705	0.738547240959163	0.195028194390481	0.18268952575926	0.195713024100972	0.18806469228755	0.19417269060884	0.17767810834511	0.176990078495786	0.178751221567468	0.197289625833222	0.191880324490703	0.187386262854727	0.182212705072984	0.17421342470076	0.190548000022786	0.189552756845391	0.187596405304831	0.196046905252659	0.186715300412518
0.185579251126424	0.191800321019851	0.175879630320364	0.190048778364672	0.191803521158685	0.188748455285095	0.19001891040222	0.186059271951534	0.18653609263781	0.184333330407027	0.174793716542671	0.18579686056714	0.184436801562661	0.194746582173083	0.166704832283092	0.186738768097301	0.189750098740159	0.176607128548642	0.188489244039536	0.190687739418541	0.188652451120073	0.18210923391735	0.192484084017397	0.185612319227709	0.188218298951585	0.189851436469904	0.190818945110737	0.181951360401536	0.1769068748861	0.191967794952168	0.184298128879852	0.195028194390481	0.738494972024873	0.184736547900119	0.19116989366954	0.182383379144135	0.191639247365203	0.180022743397537	0.177093549651421	0.181748684942045	0.19321264895862	0.189590091798455	0.188381506032122	0.180817444541331	0.173736604014484	0.183833042035967	0.189978375310322	0.186401686806779	0.193030241045078	0.184612809198535
0.174997458715106	0.180482496676698	0.1709514165159	0.186144608987109	0.18519843460517	0.184846419333422	0.185432044740057	0.178852559297213	0.185727524225735	0.179273910910365	0.163044940169863	0.17917257318062	0.173516861147878	0.180453695427192	0.151898856610805	0.182260707155495	0.181415870503302	0.170595134392374	0.181746551516155	0.187505734704532	0.182762062239499	0.180973184631255	0.182636190112026	0.177881850517546	0.180936916391136	0.184279994759792	0.186756902217361	0.210898749581568	0.166489356268265	0.182426047661922	0.178293601714196	0.18268952575926	0.184736547900119	0.705954893647127	0.181778552904496	0.179139505079335	0.188023090482707	0.174451301687425	0.17253015167404	0.166285614095829	0.183157812741979	0.188240699923423	0.178878160407886	0.176951676829777	0.170026576392854	0.177794380056081	0.186494490832967	0.177486100015066	0.184474136515726	0.182250040026048
0.178909095083282	0.189570890965451	0.181419070642136	0.190408260627032	0.196184511222524	0.187945220437744	0.196431988625692	0.184377065637759	0.186012336581968	0.191259497556894	0.166014669007878	0.19211393462559	0.185046961367024	0.187677475488627	0.157890583221125	0.189692496241145	0.188593781908115	0.174963323900876	0.193193448125616	0.199244910660838	0.185929132972282	0.180655304173738	0.196046905252659	0.193835609318319	0.19408842028621	0.1863472844466	0.188633250287069	0.188861526857233	0.17482998478279	0.744879248998838	0.194623910184444	0.195713024100972	0.19116989366954	0.181778552904496	0.764580370374304	0.183361554914415	0.190441328728317	0.1756012182418	0.182423914236033	0.175552149446345	0.192206738651778	0.195903965718071	0.190734674788107	0.185696589550339	0.175492413521442	0.186334483891264	0.195172200638014	0.19175445236323	0.199469987092167	0.184426134433215
0.175162799221533	0.189563423974838	0.172886433797566	0.190506398217943	0.184902955119491	0.18073530764459	0.185961134360622	0.185305105899639	0.184079452726191	0.182289508405002	0.162301441247415	0.181640946934631	0.177138351595098	0.180745974774037	0.155088328315426	0.180135814969674	0.180589167971167	0.169204140712499	0.184528538875905	0.18700011276875	0.186149942551832	0.179596058219662	0.182395112986526	0.181380668976127	0.185378709092822	0.187149452581006	0.18740973053951	0.177779446074856	0.165185833049855	0.184148789067595	0.177342093767533	0.18806469228755	0.182383379144135	0.179139505079335	0.183361554914415	0.711440998321664	0.186362218427826	0.170250586111239	0.169378014922483	0.171613845254552	0.188680185656635	0.184571207393692	0.185666721587888	0.17754370251408	0.167867549392803	0.184222392260779	0.184234126103171	0.180860113059118	0.184920022526606	0.177976787969623
0.181956693966259	0.192109667773811	0.17843547453584	0.196543993484885	0.191837655972916	0.191307499639405	0.19480951823682	0.189802367674448	0.193762006125135	0.186592628423878	0.172667757643905	0.188539379547936	0.185357374833928	0.186128608292939	0.159630392033913	0.187256123875475	0.188804991071164	0.175336673431517	0.190039177948169	0.194822318792156	0.190813611546014	0.185773392882357	0.19039866021053	0.186151009264777	0.18914527250052	0.192437148647831	0.194842586338105	0.183648500696536	0.172550419219989	0.191102690754025	0.187031047444146	0.19417269060884	0.191639247365203	0.188023090482707	0.190441328728317	0.186362218427826	0.738897122805021	0.183127944779528	0.178033323755692	0.177634373114378	0.192071266107802	0.195549817020434	0.18839003973568	0.18509389673659	0.177542635801135	0.187491867436252	0.194310296578705	0.18828763529299	0.191092023624578	0.190521332199169
0.171725850113744	0.175044394084673	0.16177021820096	0.180651037321959	0.180382225659898	0.182766329091278	0.181932159568531	0.17513933153675	0.177757045103017	0.172764828521872	0.160111479571968	0.172057597839543	0.170680471427949	0.17695914382039	0.152199669661208	0.175591617825298	0.176705266139554	0.164719679493025	0.173675801376636	0.181665481332359	0.177689842187502	0.171953059970963	0.176387385682036	0.171432504053955	0.175360141116301	0.178857892861937	0.178591214625764	0.168042490315732	0.165118630134339	0.176261513554563	0.1728896339364	0.17767810834511	0.180022743397537	0.174451301687425	0.1756012182418	0.170250586111239	0.183127944779528	0.681120749581817	0.162001694909957	0.171609578402773	0.178834425177154	0.180959317362974	0.171508240673028	0.168349703643803	0.168955596596386	0.173634199571793	0.179935272936073	0.172018129460589	0.177739977695902	0.17906803531204
0.16650429024949	0.174774515709666	0.16592186498169	0.177211954788281	0.182098566787903	0.175122264129635	0.1811651929613	0.171579710440322	0.174327562985841	0.175711089675103	0.155916097560505	0.179604591923219	0.174370231503629	0.175575617131128	0.152246605030774	0.174703045942372	0.175681221712652	0.163496159745467	0.180123014414338	0.183050074734565	0.173820874337114	0.170575933559369	0.181743351377321	0.178593348051654	0.188079626268775	0.174680644970534	0.177181020112885	0.172617622135505	0.16130619807002	0.183181280426762	0.179010432813027	0.176990078495786	0.177093549651421	0.17253015167404	0.182423914236033	0.169378014922483	0.178033323755692	0.162001694909957	0.680306847605019	0.162944669153062	0.179216308411352	0.181106523749342	0.175608685232413	0.170791409574197	0.162547851937638	0.173582997350448	0.180920915696966	0.178650950550667	0.184107187262752	0.171969060665133
0.17373127044976	0.179029633646032	0.16207743152903	0.180725707228088	0.178709619762625	0.174008615815379	0.177222621917728	0.176123907584698	0.174778782561445	0.170343390137427	0.162060364121915	0.173716336468534	0.174170756182972	0.180982785047758	0.157485232302143	0.173665134247189	0.177504234135126	0.164434867136793	0.176078038928076	0.180242486264143	0.177872250101044	0.170086312317757	0.177091416225531	0.174634776313912	0.17704554756891	0.17585829606147	0.17851974485847	0.169276677192738	0.165010892126925	0.176154842260094	0.173001638795593	0.178751221567468	0.181748684942045	0.166285614095829	0.175552149446345	0.171613845254552	0.177634373114378	0.171609578402773	0.162944669153062	0.683438716810627	0.179062701747317	0.176577260586191	0.17355846295272	0.167436597363149	0.163950579459904	0.17472544691421	0.179420050583788	0.175518014632115	0.177071148679582	0.171244762575689
0.182250040026048	0.192723027717008	0.176771402342124	0.194591908796103	0.194306029726926	0.189639160593911	0.19122002917794	0.187950554002468	0.188701519915529	0.185235769558234	0.168809456922964	0.187237989755415	0.182716193582878	0.187296658967373	0.158481542192483	0.185914198991056	0.184888021138265	0.171545575626092	0.189587958372566	0.192346478047532	0.191334167463022	0.184472003089836	0.19250968512807	0.18912713838046	0.189505821475825	0.189130338519294	0.194408434169617	0.185567517284032	0.174710512932985	0.193069709424032	0.187337194059272	0.197289625833222	0.19321264895862	0.183157812741979	0.192206738651778	0.188680185656635	0.192071266107802	0.178834425177154	0.179216308411352	0.179062701747317	0.739978769730936	0.191793920742183	0.189791700545002	0.180605168665338	0.17234134348283	0.192880901232822	0.190786943722397	0.186398486667945	0.194891655133561	0.185606985662986
0.180359824688059	0.19029412234195	0.188802857645275	0.196489591124705	0.194934323651348	0.190425328034147	0.200490831380235	0.191540043061347	0.195495414660255	0.196725334685482	0.172912034908239	0.192585421747143	0.186061405377423	0.187885484512842	0.159584523377291	0.195754625905814	0.193348121502596	0.178702152772012	0.196704000426588	0.204750216168379	0.192992906092014	0.18825350047876	0.192203538512944	0.192529952674019	0.194047885194312	0.193989215982354	0.190850946499078	0.187758545672424	0.17640871994093	0.196231446592091	0.193705470339066	0.191880324490703	0.189590091798455	0.188240699923423	0.195903965718071	0.184571207393692	0.195549817020434	0.180959317362974	0.181106523749342	0.176577260586191	0.191793920742183	0.745743286484037	0.19328091858708	0.190793344000065	0.184335463832916	0.186564893887317	0.202788531063095	0.193055842155751	0.19705708241128	0.188991665836485
0.178414140276946	0.189770366286108	0.182163636277529	0.192703826884003	0.192196071522331	0.183710370047328	0.194398833753114	0.18840817385574	0.188178830572631	0.188587381630447	0.168081958694686	0.189132471945184	0.184879487434708	0.185920599268724	0.156486788985914	0.18953888957711	0.18744599877963	0.173547795823274	0.191616846393365	0.196965345098037	0.193139045765436	0.184002649394173	0.188689786073138	0.191680849170046	0.191797120881017	0.190397593497585	0.187844949420944	0.184581874523139	0.170132180974379	0.191542176487237	0.18480268410269	0.187386262854727	0.188381506032122	0.178878160407886	0.190734674788107	0.185666721587888	0.18839003973568	0.171508240673028	0.175608685232413	0.17355846295272	0.189791700545002	0.19328091858708	0.730819972387834	0.185929132972282	0.176396986098539	0.184400533322542	0.197776046936001	0.189922906237198	0.192777430077187	0.18157481073206
0.172516284405759	0.182666058074477	0.179562990118376	0.186512624953027	0.186875307354221	0.179805133956821	0.190375192525747	0.18346289264416	0.183765839120452	0.185851262927319	0.166048803822108	0.183467159495939	0.179567256970155	0.178702152772012	0.149155270917064	0.187075849387823	0.182797263766674	0.1722570731602	0.185834195520204	0.19314437933016	0.183202614685656	0.17840133972161	0.184037850921348	0.184907221971269	0.186337684030098	0.186616096108662	0.183380755747419	0.177966120840176	0.166788035892778	0.185962201073567	0.180165682932126	0.182212705072984	0.180817444541331	0.176951676829777	0.185696589550339	0.17754370251408	0.18509389673659	0.168349703643803	0.170791409574197	0.167436597363149	0.180605168665338	0.190793344000065	0.185929132972282	0.703653993825433	0.172730693707642	0.178448275091176	0.192640890820267	0.181501207538877	0.186456089166958	0.175938299532322
0.167145384729249	0.17326938374471	0.169582823807864	0.18073530764459	0.177812514176141	0.175690822129154	0.181838288829398	0.17455690626895	0.178001322367351	0.178323469676647	0.159766931290833	0.173169112727909	0.170706072538621	0.172883233658732	0.144666542845812	0.177984254960236	0.176113240455251	0.163853508581938	0.175634286343086	0.183449025375879	0.174442767983868	0.171518907802475	0.173796339939386	0.171746117659693	0.175017726261055	0.180029143675205	0.174822517792177	0.169124137241647	0.167903817632923	0.176471656004667	0.17331951925311	0.17421342470076	0.173736604014484	0.170026576392854	0.175492413521442	0.167867549392803	0.177542635801135	0.168955596596386	0.162547851937638	0.163950579459904	0.17234134348283	0.184335463832916	0.176396986098539	0.172730693707642	0.67218382853121	0.167895283929365	0.182098566787903	0.173076308701721	0.176647663640541	0.176211378046163
0.179028566933087	0.191152826262425	0.17125862984397	0.191126158438808	0.18922954282315	0.182629789834358	0.187472666603247	0.185752058623463	0.185417110758831	0.180242486264143	0.16636988441846	0.184005849533007	0.17912030424633	0.183083142835851	0.156743866805584	0.182826065016181	0.183379689034474	0.168298501422458	0.187561203777656	0.189945307209037	0.186330217039485	0.180722507089253	0.18523043599351	0.182750328397108	0.186261947411025	0.184537072579462	0.189616759622073	0.179687795532905	0.167578470184792	0.186864640224774	0.181167326387189	0.190548000022786	0.183833042035967	0.177794380056081	0.186334483891264	0.184222392260779	0.187491867436252	0.173634199571793	0.173582997350448	0.17472544691421	0.192880901232822	0.186564893887317	0.184400533322542	0.178448275091176	0.167895283929365	0.719356008371258	0.186675832033564	0.185116297708429	0.189217808980759	0.179384849056613
0.180543299314546	0.190812544833069	0.188768722831045	0.196637864224017	0.196732801676094	0.190892548303921	0.201432738910395	0.191847256389418	0.194204691997181	0.195371675958671	0.174312629004616	0.19401801723186	0.187167586701066	0.18874952199804	0.158195663123306	0.196276248535768	0.195597819102945	0.181682548739474	0.197399497266525	0.20666816604293	0.193155046459607	0.189217808980759	0.193244650346961	0.195326874014994	0.195049528649375	0.197036814865331	0.19388147797494	0.188134028628954	0.17520760116521	0.196130108862345	0.192598222302479	0.189552756845391	0.189978375310322	0.186494490832967	0.195172200638014	0.184234126103171	0.194310296578705	0.179935272936073	0.180920915696966	0.179420050583788	0.190786943722397	0.202788531063095	0.197776046936001	0.192640890820267	0.182098566787903	0.186675832033564	0.747874578947526	0.194804184672096	0.198928096916265	0.18771907729347
0.177076482244306	0.188818858339445	0.179308045724596	0.189462086245093	0.192625956839041	0.184834685491031	0.193047308452193	0.181771085913883	0.184789883547354	0.185803260844808	0.167490999723328	0.189823701933342	0.184023983653067	0.186207545050846	0.158612747884679	0.186851839669438	0.186590494997989	0.173446458093528	0.194588708657269	0.196539726633106	0.184661877993991	0.181343334023063	0.191034421125565	0.191364035425474	0.193800407791144	0.186042204544419	0.186270481114582	0.184669344984604	0.16904520048374	0.192796630910191	0.189845036192236	0.187596405304831	0.186401686806779	0.177486100015066	0.19175445236323	0.180860113059118	0.18828763529299	0.172018129460589	0.178650950550667	0.175518014632115	0.186398486667945	0.193055842155751	0.189922906237198	0.181501207538877	0.173076308701721	0.185116297708429	0.194804184672096	0.725881091453923	0.194745515460138	0.181632413231073
0.182439914930203	0.191287232093456	0.183297552137733	0.191758719215009	0.197150953150413	0.189585824946677	0.19909983770036	0.185789393576527	0.188009223214426	0.19062160321597	0.16987083630293	0.193449459232341	0.187352128040497	0.191066422513905	0.159597323932627	0.190248253685329	0.190337857572682	0.17652925850368	0.196326384044168	0.197640574392025	0.188951130744586	0.184593608365531	0.197753645964162	0.194559907407762	0.193913479363281	0.188915929217412	0.193557197239755	0.189147405926409	0.175884963885088	0.20012814897904	0.195181801054516	0.196046905252659	0.193030241045078	0.184474136515726	0.199469987092167	0.184920022526606	0.191092023624578	0.177739977695902	0.184107187262752	0.177071148679582	0.194891655133561	0.19705708241128	0.192777430077187	0.186456089166958	0.176647663640541	0.189217808980759	0.198928096916265	0.194745515460138	0.744111215678662	0.187003312907584
0.176474856143501	0.183867176850197	0.171880523490724	0.187574004332993	0.187607072434278	0.187315859800378	0.188135095341899	0.181360401430178	0.186821971706987	0.18172948410904	0.164144721215838	0.180644637044291	0.177123417613872	0.179368848362443	0.155569415853481	0.181828688412896	0.181142791989461	0.168276100450619	0.183924779349211	0.190395460071696	0.184754682020179	0.179562990118376	0.184857086462869	0.183058608438123	0.185624053070101	0.18542137761061	0.185010693126904	0.177289824833243	0.172937636018911	0.18548751381318	0.184221325547834	0.186715300412518	0.184612809198535	0.182250040026048	0.184426134433215	0.177976787969623	0.190521332199169	0.17906803531204	0.171969060665133	0.171244762575689	0.185606985662986	0.188991665836485	0.18157481073206	0.175938299532322	0.176211378046163	0.179384849056613	0.18771907729347	0.181632413231073	0.187003312907584	0.712068225533142
0.184087986429748	0.194565240972486	0.17803972403336	0.195346074847998	0.194595108934937	0.189624226612685	0.193217982523343	0.188088159972333	0.189783166841444	0.186028337276138	0.171436770905734	0.18904286805783	0.188456175938251	0.189797034109725	0.161832087551751	0.187822548449105	0.185429911314167	0.173328052956668	0.192447815777278	0.194470303520409	0.191122958299974	0.18609020662693	0.191665915188821	0.189106870834511	0.191867523935367	0.193274518309412	0.195982902475978	0.187116384479721	0.173984081417651	0.192064865830134	0.185103497153092	0.193496394601907	0.194267628060918	0.185322173306754	0.191330967324188	0.189450352402701	0.195707690536248	0.179389115908392	0.178786423094642	0.179690995671739	0.195284205497207	0.190150116094417	0.190489330810828	0.184658677855157	0.175028393390502	0.190676005576149	0.193240383495182	0.189450352402701	0.193524129138469	0.185098163588369
0.182124167898575	0.192195004809386	0.185060828635305	0.192729427994676	0.203893645673793	0.195297006052543	0.202513319123366	0.186325950187706	0.190397593497585	0.191962461387444	0.168715586183831	0.195886898310956	0.190274921508946	0.190074379475344	0.160001608138665	0.191182694224876	0.190990685894832	0.17752556839402	0.197496568144492	0.200677506145555	0.188678052230746	0.1844592025345	0.196229313166201	0.194403100604893	0.196637864224017	0.190140515677915	0.195613819797115	0.189747965314269	0.175791093145955	0.200635904340712	0.195939167245246	0.194091620425044	0.191694716438327	0.185492847377904	0.200018277545737	0.185582451265258	0.193029174332133	0.181987628641655	0.183364755053249	0.178748021428634	0.194580174953712	0.198905695944427	0.193901745520889	0.186686499163011	0.179341113825881	0.188505244733706	0.200264688235961	0.196964278385092	0.200956984937064	0.190188517760426
0.183203681398601	0.193839876170097	0.176416186931543	0.195404744059956	0.192149136152765	0.187639073822619	0.19307397627581	0.190763476037613	0.190010376698663	0.184021850227177	0.169332146265862	0.187112117627942	0.183886377683202	0.187194254524683	0.162245972174291	0.187121718044444	0.186903041890783	0.174499303769936	0.191032287699675	0.194025484222473	0.191949660832108	0.18382450833241	0.189272211340938	0.188979931994093	0.190358125118632	0.190529865902726	0.193495327888963	0.184431467997938	0.173271517170599	0.192523552396351	0.184253326936175	0.195615953223005	0.190806144555401	0.181856422949458	0.191989129211061	0.188187364276189	0.192860633686873	0.175051861075285	0.177288758120299	0.180347024132723	0.19597650219831	0.190490397523773	0.190677072289094	0.181915092161416	0.172791496345489	0.194284695468033	0.191864323796533	0.187993222520255	0.190634403771306	0.18411572096631
0.170718873093958	0.178397072869831	0.165205033882859	0.180934782965247	0.181134258285904	0.176936742848551	0.178562413376258	0.175536148752174	0.178974164572908	0.171702382428961	0.157315624943937	0.175168132786257	0.174730780478934	0.176771402342124	0.150864145054457	0.173593664479895	0.175152132092086	0.159928004945481	0.176262580267508	0.181572677306171	0.178017323061522	0.17197972779458	0.183611165743472	0.174817184227454	0.178929362629231	0.177672774780387	0.187226255913024	0.173821941050059	0.167779012218394	0.181981228363987	0.176364984710198	0.183190880843264	0.182280974701444	0.176497257115339	0.181368935133735	0.173002705508537	0.179710196504743	0.171123157299995	0.167464331899711	0.171526374793087	0.183454358940603	0.178128261207769	0.174133421229908	0.168696385350827	0.161963293243948	0.175682288425597	0.179973674602082	0.17577402573884	0.182977538254327	0.173278984161212
0.165741590494038	0.176774602480959	0.160305621327901	0.178222131946902	0.175128664407303	0.170617535364212	0.172621888987283	0.174838518486348	0.171427170489231	0.166486156129431	0.154209356849002	0.1693545472377	0.165991201323095	0.1685811803528	0.148200562831567	0.166554425757891	0.169022799511902	0.156625461668723	0.171960526961576	0.173361121057953	0.172078932098436	0.165155965087403	0.175144665101473	0.169720429777729	0.172483216304474	0.172221871633025	0.174834251634569	0.168787055951125	0.158785555381719	0.177002879051122	0.170188716760447	0.181774286052717	0.176126041010587	0.165261569668927	0.176372451700811	0.170176982918056	0.174710512932985	0.158429273258193	0.161978227225174	0.160527497620397	0.18181588785756	0.172010662469976	0.171076221930429	0.162517983975187	0.15551928034508	0.174163289192359	0.17260055472839	0.169791899545023	0.177106350206757	0.167112316627963
0.173944613038698	0.186041137831474	0.171765318492698	0.188378305893288	0.189925039663088	0.186878507493055	0.185693389411505	0.18289646807053	0.182140168592746	0.180204084598135	0.159201573430148	0.179045634340202	0.175852962496747	0.17997794145386	0.152195402809429	0.179000832396525	0.178846159019545	0.167037646721835	0.18190229160608	0.185558983580475	0.182353511181683	0.18004621108232	0.181971627947485	0.178872826843162	0.182013229752327	0.181612145685124	0.187624139841393	0.175836961802577	0.164382598202504	0.183899178238538	0.18078544315299	0.190384792942249	0.184310929435188	0.178750154854523	0.183372222043862	0.182014296465272	0.185633653486603	0.174731847191879	0.170902347720444	0.171373834841997	0.188650317694184	0.182703393027541	0.179544855998317	0.173229915365756	0.167700075460487	0.183034074040395	0.183070342280515	0.180347024132723	0.185995269174852	0.178671218096616
0.184835752203975	0.191013086866671	0.17925684350325	0.19914997320876	0.18874952199804	0.186051804960921	0.191373635841976	0.192481950591508	0.194202558571292	0.186426221204507	0.179322979705821	0.188457242651195	0.18154280934372	0.189678628972864	0.165640252764292	0.189978375310322	0.19314437933016	0.178249866483464	0.186691832727735	0.198822492334741	0.195609552945337	0.187171853552845	0.186447555463401	0.184499737626398	0.189954907625539	0.195285272210151	0.191289365519345	0.179828601641604	0.173073108562887	0.187682809053351	0.181413737077412	0.189891971561802	0.192854233409204	0.183572764077463	0.186944643695626	0.184633076744484	0.19300570664735	0.179072302163819	0.175348407273909	0.183845842591304	0.189463152958037	0.192675025634497	0.1895911585114	0.18512803155082	0.176188977074324	0.186171276810726	0.194388166623668	0.186163809820113	0.186583028007376	0.185088563171867
0.18322181551866	0.192329410640417	0.182093233223179	0.193080376553479	0.196665598760579	0.191608312689807	0.1966111964004	0.187412930678344	0.190082913178902	0.189981575449156	0.171545575626092	0.193006773360295	0.191484573988223	0.191584845005024	0.161673147322993	0.192912902621162	0.191634980513425	0.177518101403407	0.196073573076277	0.19762350698491	0.189842902766347	0.185506714646185	0.195590352112332	0.195120998416669	0.197403764118304	0.191767252918566	0.195326874014994	0.193558263952699	0.17376540526399	0.195963701642974	0.187980421964919	0.193377989465047	0.192211005503557	0.183534362411454	0.195235136701751	0.185857663204988	0.193988149269409	0.176990078495786	0.181482006705872	0.178980564850576	0.193379056177992	0.195630887204231	0.193341721224927	0.187248656884862	0.178272267455302	0.188191631127968	0.197596839161293	0.193224382801012	0.197045348568888	0.186562760461427
0.0631291387796548	0.0670002400559321	0.0647878774086466	0.0673170538005048	0.0741397497947373	0.0688264526172401	0.0716980438643435	0.0642235862609059	0.0663890135386251	0.0678248091621769	0.0595524502761117	0.06841470142059	0.0674151913914162	0.0678706778187985	0.0573880897113372	0.0687677834052822	0.0685757750752381	0.0635270227080239	0.0699838361622279	0.0712062891968418	0.0652156292994669	0.0641041144111007	0.0712660251217444	0.0690856638627996	0.0693736763578657	0.0649692186092437	0.0664466160376384	0.0682461607753291	0.0635526238186964	0.0730367686099286	0.202133569315056	0.0690845971498549	0.0677138710159292	0.0657468523459222	0.0727711570867009	0.0636155598824331	0.0676200002767965	0.0647228079190205	0.0667836973281602	0.0626757857781618	0.0685736416493487	0.0715081689601889	0.0681181552219664	0.066664225478355	0.0655164423498693	0.0655015083686437	0.0708137388331962	0.070694266983391	0.0737290653110319	0.0681341559161368
0.182485783586825	0.190858413489691	0.180008876129256	0.191830188982303	0.190264254379499	0.186771836198586	0.193457992935898	0.187736144700585	0.188823125191224	0.188177763859687	0.170378591664602	0.189658361426915	0.185562183719309	0.187693476182798	0.159058633895559	0.188748455285095	0.186789970318646	0.172586687460109	0.192568354340028	0.197336561202789	0.190121314844911	0.184124254669868	0.187044914712427	0.190369858961023	0.192821165307919	0.192513951979848	0.192647291097935	0.183883177544368	0.173234182217535	0.189361815228292	0.184090119855637	0.190112781141353	0.1895911585114	0.182752461822997	0.188727121026202	0.184075185874412	0.190155449659141	0.176448188319884	0.177765578806575	0.177362361313482	0.191819521852856	0.195097530731886	0.191604045838029	0.185578184413479	0.176963410672169	0.18349916088428	0.195045261797596	0.188448708947638	0.192193938096442	0.183419157413428
0.177412496821883	0.184678945401106	0.178900561379724	0.190838145943742	0.186695032866569	0.182843132423296	0.188602315611673	0.184596808504365	0.187750011968866	0.18720492165413	0.169122003815758	0.184429334572049	0.17876082198397	0.181878823921297	0.155205666739342	0.18516216636505	0.182848465988019	0.16918387316655	0.18686357351183	0.192854233409204	0.184722680631838	0.181599345129788	0.184707746650613	0.186265147549859	0.187686009192185	0.187397996697119	0.185844862649651	0.181642013647576	0.173149911894904	0.187929219743574	0.182739661267661	0.187043847999482	0.184718413780059	0.177488233440956	0.187193187811739	0.179189640587735	0.186732367819633	0.173245916059927	0.174888653994748	0.171251162853358	0.185245369974736	0.192111801199701	0.187558003638822	0.182026030307664	0.176483389847058	0.180431294455353	0.191338434314801	0.185586718117037	0.190870147332082	0.182059098408949
0.17481398408862	0.184804817528579	0.176853539238866	0.187113184340887	0.189148472639354	0.181145992128295	0.192876634381043	0.181600411842733	0.182805797470232	0.185348841130371	0.162869999246934	0.189579424669008	0.181774286052717	0.183397823154534	0.156827070415269	0.186089139913985	0.185510981497964	0.173959547019924	0.193601999183432	0.194906589114787	0.182226572341265	0.178673351522505	0.188063625574605	0.189980508736212	0.190122381557855	0.182980738393161	0.188423107836965	0.184337597258805	0.16604240354444	0.192804097900804	0.184720547205949	0.185616586079488	0.184282128185682	0.177775179223077	0.191711783845442	0.181675081748861	0.184846419333422	0.170222851574677	0.177958653849564	0.171476239284687	0.185365908537486	0.192537419664632	0.186111540885824	0.181097990045784	0.170265520092465	0.181256930274543	0.192727294568786	0.190153316233251	0.191263764408673	0.179682461968181
0.18147240628937	0.192223806058893	0.188347371217892	0.197117885049127	0.193205181968007	0.187098250359661	0.200819378967199	0.192150202865709	0.194606842777329	0.195294872626653	0.173994748547098	0.193398257010996	0.18773721141353	0.188467909780642	0.158238331641093	0.197318427082729	0.194396700327225	0.17984353562283	0.195900765579237	0.202245574174249	0.19357426464687	0.188378305893288	0.190489330810828	0.193097443960594	0.196401053950296	0.194597242360827	0.192478750452674	0.187740411552364	0.175153198805031	0.196211179046141	0.190194918038094	0.189913305820696	0.187997489372034	0.18600380287841	0.195414344476459	0.184411200451989	0.193992416121188	0.179174706606509	0.181086256203393	0.176737267527894	0.187827882013829	0.20239384727356	0.195382343088118	0.190891481590976	0.182752461822997	0.185854463066153	0.204034451782492	0.193336387660204	0.195318340311437	0.187069449110155
0.17632231619241	0.188762322553376	0.179759265300199	0.193529462703193	0.186968111380409	0.185388309509324	0.19007117933651	0.1923528783252	0.19129043223229	0.18763267354495	0.170954616654734	0.183795707082903	0.180328890012663	0.183625033011753	0.155254735534798	0.189768232860218	0.186183010653118	0.17115622540128	0.185874730612103	0.194422301437898	0.190648271039587	0.185547249738083	0.18627901481814	0.184920022526606	0.187439598501962	0.191022687283173	0.189678628972864	0.179101103413326	0.171860255944775	0.185197367892225	0.179902204834787	0.188363371912063	0.185886464454494	0.181644147073465	0.184375998924814	0.182788730063117	0.192629156977875	0.175296138339619	0.173073108562887	0.173996881972988	0.187830015439718	0.19243928207372	0.188417774272242	0.184497604200509	0.175269470516002	0.183943980182215	0.194623910184444	0.183814907915908	0.188275901450598	0.181239862867428
0.162580920038923	0.179208841420739	0.165970933777146	0.185620852931267	0.176481256421169	0.175704689397435	0.179027500220142	0.178786423094642	0.180452628714247	0.174812917375675	0.155821160108428	0.170311388749086	0.165874929612124	0.168725186600333	0.141023718139698	0.176028970132621	0.171771718770366	0.159122636672241	0.172949369861303	0.180452628714247	0.179669661412845	0.173978747852928	0.177089282799642	0.173781405958161	0.172849098844502	0.179799800392097	0.17613564142709	0.165469578693142	0.161915291161437	0.17522573528527	0.169744964175456	0.181080922638669	0.176271113971065	0.171573310162654	0.174687045248202	0.172131201032726	0.180724640515143	0.167377928151191	0.162808129896142	0.1612197943215	0.181991895493434	0.181749751654989	0.177592771309535	0.171466638868185	0.163252949194078	0.172554686071768	0.181310265921777	0.169630825890375	0.175427344031816	0.175768692174117
0.175881763746254	0.182822864877347	0.184528538875905	0.190435995163594	0.189159139768801	0.183889577822036	0.19137470255492	0.186389952964388	0.187599605443665	0.192073399533692	0.171096489476378	0.184510404755845	0.182322576506287	0.181403069947965	0.153593863479916	0.190697339835043	0.18437279878598	0.172284807696761	0.188818858339445	0.195401543921122	0.183439424959377	0.184693879382332	0.186193677782565	0.184738681326009	0.18907700287206	0.189676495546975	0.189249810369099	0.179502187480529	0.169227608397282	0.186223545745016	0.181694282581865	0.183803174073516	0.182974338115493	0.180103813581334	0.185456579137784	0.180908115141629	0.186535025924865	0.173237382356369	0.173691802070807	0.170614335225378	0.183597298475191	0.191883524629537	0.188004956362647	0.186171276810726	0.176735134102005	0.179793400114429	0.19458657523138	0.184764282436681	0.187296658967373	0.181478806567038
0.16864944998126	0.175330273153849	0.162429446800777	0.181164126248355	0.179897937983009	0.180999852454873	0.180212618301692	0.175179866628648	0.178755488419247	0.173037907035712	0.157822313592665	0.170913014849891	0.170772208741192	0.173721670033258	0.148935528050458	0.173772872254603	0.173153112033739	0.161496072974174	0.176227378740333	0.182155102573971	0.17728449126852	0.171036753551475	0.176690332158328	0.172468282323248	0.174081152295618	0.177350627471091	0.178324536389592	0.16858331377869	0.168557712668017	0.178122927643046	0.175666287731426	0.178200797688008	0.177255690019013	0.172811763891438	0.177041280717131	0.171727983539634	0.181106523749342	0.175365474681024	0.162104099352647	0.169481486078118	0.179524588452367	0.180198751033411	0.174117420535738	0.168843591737194	0.172326409501604	0.172037330293594	0.180553966443993	0.172721093291139	0.177586371031867	0.179870203446447
0.164750614168421	0.175508414215612	0.159505586619384	0.175358007690411	0.174826784643956	0.172388278852396	0.174859852745241	0.171676781318289	0.178434407822895	0.168715586183831	0.153288783577735	0.172280540844983	0.166529891360163	0.169618025335038	0.146708231421947	0.173154178746683	0.170764741750579	0.160915781132263	0.173968080723481	0.176824737989359	0.176181510083711	0.176277514248733	0.170875679896827	0.171311965491205	0.173931812483362	0.174087552573286	0.177407163257159	0.166045603683274	0.156307581211206	0.17110395646699	0.167322459078067	0.175001725566885	0.171785586038647	0.16895879673522	0.170387125368159	0.17222293834597	0.174433167567366	0.162084898519643	0.163117476650102	0.162743060406516	0.176646596927596	0.173755804847488	0.17282136430794	0.165798126280106	0.156179575657843	0.172845898705668	0.174764915293164	0.17071247281629	0.17673620081495	0.16729579125445
0.178984831702355	0.187868417105727	0.178636016569441	0.188254567191704	0.193581731637482	0.184641610448042	0.194604709351439	0.183810641064129	0.183263417323503	0.187913219049404	0.164645009586897	0.189725564342431	0.186181943940173	0.187517468546924	0.157646305956791	0.186391019677332	0.187500401139809	0.174107820119235	0.193030241045078	0.196477857282314	0.184770682714349	0.180500630796758	0.191004553163113	0.190817878397793	0.192172603837548	0.186206478337901	0.187246523458973	0.1852827049278	0.171470905719964	0.194304963013982	0.187595338591886	0.189616759622073	0.186360085001936	0.177035947152407	0.193452659371175	0.180844112364948	0.187150519293951	0.174527038306498	0.178149595466663	0.175972434346552	0.187048114851261	0.192544886655244	0.190957617793547	0.183393556302755	0.173153112033739	0.182795130340785	0.193604132609321	0.191469640006998	0.195110331287222	0.181941759985033
0.168022222769783	0.174667844415197	0.16801688920506	0.181326266615948	0.182637256824971	0.177220488491839	0.18255511992823	0.17136316771255	0.174130221091074	0.175354807551577	0.153583196350469	0.179126704523998	0.173889143965574	0.17635858443253	0.150492928949705	0.176361784571364	0.175610818658303	0.162140367592767	0.181187593933138	0.185076829329475	0.175255603247721	0.168263299895283	0.184239459667894	0.179880870575894	0.180581700980555	0.175082795750681	0.175851895783802	0.175510547641502	0.165649853180794	0.185006426275126	0.178821624621817	0.181459605734034	0.17944565169446	0.169266010063291	0.18440693360021	0.170292187916082	0.178180530142059	0.165760791327042	0.173497660314873	0.164614074911501	0.180343823993889	0.183373288756806	0.178531478700862	0.17260055472839	0.166292014373497	0.173929679057472	0.18107665578689	0.177598104874259	0.187395863271229	0.173700335774364
0.147869881818714	0.152565552201236	0.150535597467492	0.157194019668243	0.157185485964685	0.150852411212065	0.161467271724668	0.151193759354366	0.153996014260064	0.157697508178136	0.136085903918732	0.163564429373927	0.149647025584566	0.150876945609793	0.128970928577654	0.156771601342146	0.155643019046664	0.145017491404615	0.158641549134186	0.163698835204958	0.153243981634058	0.150724405658702	0.153097841960636	0.155585416547651	0.159335979261179	0.155472344975514	0.155042459658804	0.155534214326306	0.137637971253254	0.157091615225552	0.152785295067842	0.152974103259052	0.151834853834124	0.150201716315805	0.156529457503701	0.151216160326204	0.153481858620724	0.138879625120873	0.149178738601848	0.141116522165886	0.152873832242251	0.160659770025538	0.158021788913321	0.152319141511013	0.142523516539931	0.15009824516017	0.163067341141702	0.157412695821904	0.159838401058127	0.148059756722869
0.182060165121894	0.193724671172071	0.190310123036121	0.199644928015096	0.197190421529366	0.19269849331928	0.203889378822015	0.193438792102894	0.198352071926133	0.197072016392506	0.177146885298655	0.196971745375705	0.189510088327604	0.190060512207063	0.160287487207841	0.199320647279911	0.19338545645566	0.179530988730036	0.198775556965174	0.206177478088373	0.193805741355867	0.190987485755998	0.196210112333197	0.195815428543662	0.197541370088169	0.197626707123744	0.193254250763463	0.192032864441794	0.179380582204834	0.199746265744842	0.194968458465578	0.194232426533743	0.193622266729381	0.187858816689225	0.198931297055099	0.185499247655572	0.195609552945337	0.181888424337799	0.184347197675308	0.178133594772493	0.19345159265823	0.207549270935244	0.197594705735403	0.192931036741222	0.184368531934201	0.189446085550922	0.205563051432232	0.194392433475446	0.200179351200385	0.189594358650234
0.173377121752123	0.18046009570486	0.164351663527108	0.184095453420361	0.186504091249469	0.179369915075388	0.180641436905457	0.177230088908341	0.178174129864391	0.172141868162173	0.161103522610529	0.175091329454239	0.175298271765509	0.182101766926737	0.1556056840936	0.175521214770949	0.180207284736969	0.166526691221329	0.176032170271455	0.180333156864442	0.178806690640592	0.173219248236309	0.179318712854042	0.174843852051071	0.176645530214651	0.176039637262068	0.181725217257261	0.172009595757032	0.165756524475263	0.180673438293798	0.174917455244255	0.182124167898575	0.18538724279638	0.171677848031233	0.179812600947434	0.174169689470027	0.179878737150004	0.174454501826259	0.166031736414993	0.178831225038319	0.182597788446017	0.178713886614404	0.174628376036244	0.169723629916563	0.166278147105216	0.177239689324843	0.179223775401965	0.174604908351461	0.180306489040825	0.175639619907809
0.166614161682793	0.169672427695218	0.157551368504714	0.170086312317757	0.171159425540114	0.170568466568756	0.1710015520243	0.164639676022174	0.166721899690207	0.167524067824613	0.146402084806821	0.168038223463954	0.163657233400115	0.165564516145219	0.146085271062249	0.164887153425342	0.164045516911982	0.156299047507648	0.170919415127559	0.172852298983336	0.165873862899179	0.166219477893258	0.168554512529183	0.168666517388376	0.171990394924027	0.169124137241647	0.169996708430403	0.164526604450037	0.154099485415699	0.16873798715567	0.163763904694584	0.170163115649775	0.166432820482196	0.163539894976199	0.168384905170978	0.167672340923925	0.170773275454137	0.158989297554155	0.159774398281446	0.156412119079785	0.169303345016355	0.170101246298983	0.166817903855229	0.160555232156958	0.154410965595548	0.165621051931288	0.170977017626572	0.16945695168039	0.171829321269379	0.165875996325068
0.152975169971997	0.166047737109163	0.152041796145394	0.171803720158707	0.162109432917371	0.161763817923291	0.164827417500439	0.168492643178391	0.166961910102762	0.161249662283951	0.155791292145976	0.15929544416928	0.156136907140056	0.157890583221125	0.140624767498384	0.160633102201921	0.158769554687549	0.148080024268818	0.160576566415852	0.170030843244633	0.16736406088291	0.160492296093222	0.164853018611111	0.158797289224111	0.161829954125862	0.165873862899179	0.163793772657035	0.15280982946557	0.155136330397937	0.165309571751438	0.15991627110309	0.167824880875016	0.165122896986118	0.159034099497832	0.164661010281067	0.157932185025968	0.165755457762319	0.15705001342071	0.15074894005643	0.152735159559442	0.166425353491583	0.16837637146742	0.162013428752349	0.157167351844625	0.15569208784212	0.159333845835289	0.168554512529183	0.158304467843664	0.165106896291947	0.165272236798374
0.0803480191328287	0.0838713719891373	0.0788930226762726	0.083460687505432	0.0834585540795426	0.0827075881664813	0.08324414477766	0.0817966153117167	0.083179075288034	0.0809731129184166	0.0745269665936595	0.081936354707471	0.0806370983408395	0.0820974283621191	0.0715967061345981	0.0817048779984735	0.0801186758497205	0.0748160458016702	0.0827449231195455	0.0836324282895269	0.0820355590113271	0.0811277862953966	0.0826350516862425	0.0828835958023551	0.0834756214866576	0.0825859828907868	0.0845988702174154	0.0802616153843089	0.0763627795714697	0.081290993375934	0.0798306633546544	0.0839161739328143	0.0827833247855543	0.0793261081318164	0.0810467161116002	0.0813411288843344	0.0844729980899421	0.0781676578738839	0.0779884500991761	0.0781761915774414	0.0832633456106645	0.0831236062149101	0.0821827653976942	0.0790519629050313	0.0752501979701588	0.0816078071205067	0.083192942556315	0.0818926194767388	0.0830894714006801	0.0797399927543558
0.171953059970963	0.180627569637176	0.176243379434503	0.186344084307766	0.187500401139809	0.179375248640111	0.188075359416997	0.176404453089151	0.181380668976127	0.184430401284993	0.162365444024096	0.183985581987058	0.177639706679102	0.180715040098641	0.155387007939939	0.184434668136772	0.18061476908184	0.167999821797945	0.188698319776695	0.19220033837411	0.182016429891162	0.176723400259613	0.185428844601222	0.185200568031059	0.186036870979695	0.181951360401536	0.181682548739474	0.179098969987436	0.171810120436375	0.192269674715515	0.183748771713337	0.185666721587888	0.184890154564154	0.175282271071338	0.191657381485263	0.174664644276363	0.182597788446017	0.169791899545023	0.176808737295189	0.170090579169536	0.186119007876436	0.190321856878512	0.184260793926788	0.178381072175661	0.168877726551424	0.177713309872285	0.19026212095361	0.185018160117517	0.19369266978373	0.178818424482983
0.182069765538396	0.196294382655827	0.182116700907962	0.199045435340181	0.193529462703193	0.191922993008491	0.197323760647452	0.1936585349695	0.192487284156231	0.190790143861231	0.171800520019873	0.188908462226799	0.185636853625437	0.188802857645275	0.161589943713307	0.194032951213086	0.190784810296507	0.176176176518988	0.192359278602869	0.19669760014892	0.194649511295116	0.189361815228292	0.190236519842937	0.188999132827097	0.193772673254582	0.193870810845493	0.19546234655897	0.186218212180293	0.17331951925311	0.191270164686341	0.185841662510817	0.197056015698335	0.18960715920557	0.185898198296886	0.190596002105297	0.189626360038575	0.195304473043156	0.179816867799212	0.176617795678089	0.182180703684644	0.197101884354957	0.193634000571772	0.190772009741171	0.185816061400145	0.177377295294708	0.191873924213035	0.196994146347543	0.188554313529162	0.193244650346961	0.189205008425422
0.178943229897512	0.188536179409102	0.189413017449637	0.19547834725314	0.192659024940326	0.187569737481214	0.198586748773964	0.19007117933651	0.191424838063321	0.193192381412671	0.17108795577282	0.193097443960594	0.185758458901131	0.187122784757389	0.155871295616828	0.193893211817332	0.190133048687302	0.176449255032828	0.193922013066838	0.2041635240488	0.190261054240665	0.186350484585434	0.190846679647299	0.192878767806932	0.194509771899362	0.192299542677966	0.18943648513442	0.18677503633742	0.173120043932453	0.194222826117241	0.188608715889341	0.188516978576098	0.188091360111167	0.182893267931696	0.193220115949233	0.181111857314065	0.191162426678927	0.176693532297162	0.178936829619844	0.17482998478279	0.188843392737173	0.199709997504722	0.19451830560292	0.189415150875526	0.180083546035385	0.18427039434329	0.201438072475119	0.191758719215009	0.19475724930253	0.184888021138265
0.16484128476872	0.17201386260881	0.157389228137121	0.172558952923547	0.174322229421118	0.170222851574677	0.172506683989257	0.166802969874003	0.169711896074171	0.167113383340908	0.153745336718062	0.169492153207565	0.165581583552334	0.168299568135402	0.146881038918987	0.167111249915019	0.167799279764343	0.155291003774917	0.172905634630571	0.174391565762523	0.168829724468913	0.164065784457931	0.174345697105901	0.169179606314771	0.172401079407733	0.170396725784662	0.174488636640489	0.165105829579003	0.161021385713788	0.173907278085634	0.171771718770366	0.175377208523416	0.173969147436426	0.166712299273705	0.173248049485816	0.165973067203035	0.172337076631051	0.161881156347207	0.162446514207892	0.161618744962814	0.175484946530829	0.172167469272846	0.169860169173483	0.164177789317123	0.158875159269073	0.170459661848398	0.172924835463575	0.171649046781727	0.175970300920663	0.172706159309914
0.174393699188412	0.182176436832865	0.176935676135607	0.187069449110155	0.181882024060131	0.179742197893084	0.185788326863583	0.185008559701015	0.186725967541965	0.184547739708909	0.167095249220848	0.179418983870843	0.17580816055307	0.178063191718143	0.149826233359274	0.184546672995964	0.183913045506819	0.16846277521594	0.18241644724542	0.189085536575617	0.184944556924334	0.185432044740057	0.182618055991966	0.178410940138112	0.181510807955379	0.189379949348351	0.186605428979215	0.174086485860342	0.166997111629937	0.181268664116934	0.175552149446345	0.18126759740399	0.181956693966259	0.181633479944018	0.18009848001661	0.178217865095123	0.18354929639268	0.170577000272314	0.169373748070705	0.168979064281169	0.182365245024075	0.186936109992068	0.181001985880762	0.180469696121362	0.171900791036673	0.178705352910846	0.188365505337952	0.178991231980023	0.182003629335825	0.178147462040774
0.177270624000239	0.186896641613115	0.171409036369172	0.189057802039055	0.188960731161089	0.18212523461152	0.186137141996496	0.183423424265207	0.190101047298961	0.179357114520051	0.166043470257385	0.182443115069037	0.179229108966689	0.183838375600691	0.154712845358895	0.181307065782943	0.184456002395666	0.168689985073159	0.186505157962414	0.189472753374539	0.187244390033084	0.186493424120022	0.184256527075009	0.184808017667413	0.186535025924865	0.184355731378865	0.188518045289043	0.181367868420791	0.167801413190233	0.184841085768699	0.181067055370388	0.186824105132876	0.18469814623411	0.178985898415299	0.184361064943589	0.182346044191071	0.187053448415984	0.174732913904823	0.172157868856343	0.174509970899383	0.187982555390809	0.185206968308727	0.184181857168881	0.177094616364365	0.169034533354293	0.184517871746458	0.187357461605221	0.182773796081891	0.187592138453052	0.180182750339241
0.18038969265051	0.190274921508946	0.187767079375981	0.196632530659294	0.195650088037235	0.190353858266853	0.199730265050671	0.19075814247289	0.194078819869708	0.196206912194363	0.178133594772493	0.193464393213567	0.187649740952066	0.186888107909557	0.158142327476071	0.195897565440403	0.192360345315813	0.177195954094111	0.196226113027367	0.204493138348709	0.193220115949233	0.187696676321632	0.193224382801012	0.193950814316345	0.19511886499078	0.194227092969019	0.191079223069241	0.18862898343529	0.176402319663262	0.196914142876692	0.191335234175967	0.191076022930407	0.189733031333044	0.185106697291926	0.196124775297622	0.184785616695575	0.195040994945817	0.178524011710249	0.181341200597173	0.177231155621286	0.192775296651297	0.204262728352656	0.194005216676524	0.191677649031212	0.183164213019647	0.186269414401638	0.202568788196489	0.193563597517423	0.197989389524938	0.187106784063219
0.174587840944346	0.179886204140617	0.166593894136844	0.181286798236994	0.181031853843213	0.177845582277427	0.178928295916286	0.175835895089632	0.178583747635152	0.17549881379911	0.158467674924202	0.178193330697395	0.174088619286231	0.17692287558027	0.152102598783241	0.176145241843592	0.175836961802577	0.164269526630366	0.180281954643097	0.183503427736058	0.176658330769987	0.174401166179025	0.179474452943967	0.177081815809029	0.178985898415299	0.179888337566506	0.182392979560637	0.174812917375675	0.16520290045697	0.180963584214753	0.1739542134552	0.18078757657888	0.180310755892603	0.172612288570781	0.180141148534398	0.173357920919119	0.180663837877296	0.169333212978806	0.165726656512812	0.169678827972886	0.181154525831853	0.180779042875322	0.177171419696383	0.171928525573235	0.167055780841895	0.178009856070909	0.178709619762625	0.177191687242332	0.18172948410904	0.17725035645429
0.178356537777933	0.185807527696587	0.180610502230061	0.190387993081083	0.195163666934457	0.186330217039485	0.195049528649375	0.181775352765662	0.185110964143705	0.187820415023216	0.165569849709943	0.190773076454116	0.183261283897614	0.185724324086901	0.159521587313555	0.186819838281097	0.184478403367504	0.174665710989308	0.194167357044117	0.197892318646972	0.185384042657546	0.179661127709288	0.192160869995156	0.191462173016385	0.191483507275279	0.185709390105676	0.189473820087484	0.185299772334915	0.172689091902799	0.199250244225561	0.191538976348403	0.192753962392404	0.190699473260932	0.181551343047277	0.198614483310526	0.183247416629333	0.189238076526708	0.173712069616756	0.182253240164883	0.173120043932453	0.191318166768852	0.195194601609853	0.190439195302428	0.182795130340785	0.170798876564809	0.184148789067595	0.194354031809437	0.192254740734289	0.199316380428132	0.183347687646134
0.179774199281425	0.18806469228755	0.174255026505603	0.188223632516308	0.188752722136874	0.184804817528579	0.189387416338964	0.183359421488525	0.185401110064661	0.182058031696004	0.168399839152203	0.182315109515675	0.180229685708807	0.185020293543406	0.15699561106053	0.183767972546341	0.182795130340785	0.17258028718244	0.186621429673385	0.189753298878993	0.187087583230214	0.182652190806196	0.187185720821126	0.183025540336838	0.186376085696107	0.187428931372515	0.191956061109776	0.179189640587735	0.169101736269809	0.187108917489108	0.180866513336787	0.189425818004973	0.188509511585485	0.181732684247874	0.18657022745204	0.184490137209896	0.188153229461959	0.17503479366817	0.174300895162224	0.175795359997734	0.187561203777656	0.186027270563193	0.185149365809714	0.180003542564533	0.170898080868665	0.184748281742511	0.186937176705013	0.185517381775632	0.187947353863634	0.181116124165844
0.181606812120401	0.185302972473749	0.178550679533866	0.187202788228241	0.186385686112609	0.181758285358547	0.189421551153194	0.182600988584851	0.184668278271659	0.182684192194537	0.171782385899813	0.182720460434656	0.180472896260196	0.189775699850831	0.158417539415801	0.186972378232188	0.187083316378436	0.171767451918587	0.185062962061194	0.192106467634977	0.183681568797821	0.178591214625764	0.187065182258376	0.184748281742511	0.186677965459454	0.188004956362647	0.185785126724749	0.180669171442019	0.168897994097373	0.183903445090317	0.178874960269052	0.183469292921828	0.188384706170956	0.174986791585659	0.182916735616479	0.177625839410821	0.183859709859585	0.171525308080143	0.174483303075766	0.174731847191879	0.182163636277529	0.188708986906142	0.187114251053832	0.179782732984982	0.172212271216523	0.180896381299238	0.190478663681381	0.183015939920335	0.185457645850729	0.176215644897941
0.183522628569063	0.183534362411454	0.170235652130013	0.185936599962895	0.186930776427345	0.180031277101095	0.184737614613064	0.179782732984982	0.182301242247394	0.178288268149473	0.169641493019822	0.181268664116934	0.179384849056613	0.187578271184771	0.163148411325498	0.181703882998368	0.187736144700585	0.171866656222443	0.184978691738564	0.188006023075592	0.181029720417324	0.177220488491839	0.184214925270166	0.182171103268142	0.184381332489538	0.183786106666401	0.188312169690718	0.18028728820782	0.165538915034547	0.185379775805767	0.178375738610937	0.185166433216829	0.192705960309893	0.178820557908873	0.185057628496471	0.177130884604485	0.184912555535993	0.171846388676494	0.173602198183453	0.175384675514028	0.184908288684214	0.183895978099704	0.182367378449964	0.175855095922636	0.165233835132366	0.182706593166375	0.183078875984072	0.181972694660429	0.184559473551301	0.177786913065469
0.168330502810798	0.181282531385215	0.170256986388907	0.186332350465374	0.177754911677128	0.174676378118755	0.179438184703848	0.182024963594719	0.179976874740916	0.17527587079367	0.157213220501247	0.173738737440373	0.168604648037584	0.172538685377598	0.149569155539604	0.176209244620273	0.177138351595098	0.165532514756878	0.176797003452797	0.183284751582397	0.180431294455353	0.175720690091606	0.174593174509069	0.172884300371677	0.177121284187983	0.179990742009197	0.180263820523037	0.170959950219457	0.159696528236484	0.175883897172143	0.169689495102333	0.179597124932606	0.175972434346552	0.172613355283726	0.175329206440905	0.176098306474026	0.179300578733983	0.166681364598309	0.166625895525185	0.165976267341869	0.180900648151017	0.181212128330866	0.176834338405861	0.171870923074222	0.163506826874914	0.176553792901408	0.181202527914364	0.173786739522884	0.177126617752706	0.17155197590376
0.177840248712703	0.193131578774824	0.179677128403458	0.199421985009656	0.190174650492145	0.184860286601703	0.191999796340508	0.19278276364191	0.191774719909179	0.186609695830993	0.17023031856529	0.183522628569063	0.182207371508261	0.183243149777554	0.15788951650818	0.187180387256402	0.186986245500469	0.174253959792658	0.187317993226267	0.194690046387015	0.210061379919987	0.185747791771685	0.186508358101248	0.185928066259337	0.188070025852273	0.193179580857335	0.191532576070734	0.182059098408949	0.171337566601877	0.188288702005934	0.181132124860014	0.190780543444728	0.188071092565218	0.183372222043862	0.187655074516789	0.18785774997628	0.191997662914619	0.177563970060029	0.17297603768492	0.176588994428583	0.191496307830615	0.193526262564359	0.193773739967527	0.183283684869452	0.176071638650408	0.188952197457531	0.192409414111269	0.185510981497964	0.187572937620048	0.182055898270115
0.173897677669132	0.182168969842252	0.169125203954592	0.185916332416945	0.188399640152182	0.18561018580182	0.184895488128878	0.179830735067493	0.188668451814244	0.175583084121741	0.158879426120852	0.179044567627257	0.173892344104408	0.179829668354549	0.154890986420659	0.179505387619363	0.179551256275985	0.166566159600282	0.182462315902042	0.185276304650132	0.183060741864012	0.182866600108079	0.183333820377853	0.178480276479517	0.181990828780489	0.181314532773556	0.186345151020711	0.174965457326766	0.164082851865046	0.187948420576579	0.179672861551679	0.185756325475242	0.1834447585241	0.177704776168728	0.187090783369048	0.17649512368945	0.184179723742991	0.172699759032246	0.173123244071287	0.170751941195243	0.184347197675308	0.18311941107597	0.180329956725608	0.172642156533232	0.16753686837995	0.181462805872868	0.182786596637227	0.179458452249797	0.185094963449535	0.178166662873778
0.181656947628801	0.18250071756805	0.17143143734101	0.183899178238538	0.185121631273152	0.180559300008716	0.182027097020608	0.178231732363404	0.182102833639681	0.177087149373753	0.166365617566681	0.178557079811534	0.175846562219079	0.186481690277631	0.157697508178136	0.17907016873793	0.182551919789396	0.169301211590466	0.180591301397057	0.183789306805235	0.18057850084172	0.175695088980933	0.186796370596314	0.178930429342176	0.182477249883267	0.183966381154054	0.185598451959428	0.178831225038319	0.168047823880456	0.18574672505874	0.179027500220142	0.188590581769281	0.191093090337522	0.177059414837191	0.185263504094796	0.177428497516053	0.184171190039434	0.174728647053045	0.171445304609291	0.175117997277856	0.185984602045406	0.182642590389694	0.178974164572908	0.174904654688918	0.164991691293921	0.179482986647525	0.182413247106586	0.179622726043279	0.185928066259337	0.176152708834205
0.179492587064027	0.192085133376083	0.174140888220521	0.193406790714553	0.191269097973396	0.184906155258325	0.188206565109193	0.187992155807311	0.185549383163972	0.183359421488525	0.167121917044465	0.184996825858623	0.18171134998898	0.183887444396147	0.157444697210245	0.183386089312143	0.182647923954418	0.169565756400749	0.187328660355714	0.192667558643884	0.18861298274112	0.182093233223179	0.187087583230214	0.186026203850248	0.187763879237147	0.187376662438225	0.191029087560841	0.183084209548796	0.169410016310824	0.189836502488678	0.182859133117466	0.193705470339066	0.188091360111167	0.177975721256679	0.189293545599832	0.187924952891795	0.190437061876539	0.174234758959653	0.173561663091555	0.178770422400472	0.191749118798506	0.187728677709973	0.187724410858194	0.180062211776491	0.171369567990218	0.189183674166529	0.187834282291497	0.184834685491031	0.190741075065775	0.182032430585332
0.186744101662024	0.188092426824112	0.176415120218598	0.18952075545705	0.195269271515981	0.189635960455077	0.192004063192287	0.182375912153522	0.185897131583941	0.183175946862039	0.17673406738906	0.187567604055324	0.18343089125582	0.193504928305465	0.166783769040999	0.18765080766501	0.191029087560841	0.177497833857458	0.19036239197041	0.194660178424563	0.185166433216829	0.181229195737981	0.193679869228394	0.187311592948599	0.190612002799468	0.189208208564257	0.190676005576149	0.184740814751898	0.175279070932504	0.194558840694818	0.187931353169463	0.193183847709113	0.195851696783781	0.183555696670348	0.19360626603521	0.182640456963805	0.19039652678464	0.180162482793292	0.179879803862949	0.181193994210806	0.1925939554507	0.191246697001558	0.187132385173891	0.181193994210806	0.175703622684491	0.185259237243017	0.192379546148818	0.187686009192185	0.194708180507074	0.183705036482605
0.184751481881345	0.193320386966034	0.180859046346174	0.198204865539766	0.191037621264399	0.190390126506972	0.192025397451181	0.191861123657699	0.195144466101452	0.189935706792535	0.180419560612962	0.186265147549859	0.183004206077944	0.191739518382004	0.162157434999882	0.191434438479823	0.193472926917124	0.179837135345161	0.189533556012387	0.19832647081546	0.192644090959101	0.187638007109674	0.190522398912114	0.185979268480682	0.189773566424942	0.199235310244335	0.190875480896806	0.182437781504314	0.177672774780387	0.18902473393777	0.185270971085408	0.190853079924967	0.19570129025858	0.188427374688744	0.188633250287069	0.184411200451989	0.195324740589105	0.182337510487513	0.17755756978236	0.181302798931164	0.191323500333575	0.198490744608942	0.189441818699143	0.187323326790991	0.180086746174219	0.186996912629916	0.196596262419174	0.187437465076072	0.190458396135432	0.186977711796911
0.178245599631685	0.190777343305894	0.17965472743162	0.199559590979521	0.193525195851414	0.191322433620631	0.194792450829705	0.192638757394377	0.194918322957178	0.186481690277631	0.17234134348283	0.184118921105144	0.17963659331156	0.18334235408141	0.15562381821366	0.190269587944222	0.185409643768218	0.174429967428532	0.186835838975268	0.195815428543662	0.195036728094039	0.187219855635356	0.187364928595833	0.184947757063168	0.190247186972384	0.193430258399337	0.190323990304401	0.181068122083333	0.173265116892931	0.191654181346429	0.186730234393743	0.192452082629057	0.186829438697599	0.185955800795899	0.191058955523292	0.186626763238109	0.194089486999155	0.181183327081359	0.175545749168677	0.176862072942423	0.192236606614229	0.194477770511021	0.189305279442223	0.188182030711465	0.17980726738271	0.189509021614659	0.195231936562917	0.184316262999912	0.190908548998091	0.187026780592367
0.172646423385011	0.181715616840759	0.173810207207667	0.186869973789498	0.180851579355561	0.180652104034904	0.184649077438655	0.182285241553223	0.185040561089356	0.181029720417324	0.166598160988623	0.177897851211716	0.174314762430505	0.178563480089202	0.152614620996692	0.182654324232086	0.179480853221635	0.164797549537988	0.180947583520583	0.187067315684265	0.182388712708858	0.179804067243876	0.177995988802628	0.17754370251408	0.179326179844655	0.185371242102209	0.180854779494395	0.172915235047073	0.170213251158175	0.179862736455834	0.175010259270443	0.179674994977569	0.179644060302173	0.175807093840125	0.179169373041786	0.174960123762042	0.182734327702937	0.174085419147397	0.167301124819173	0.169136937796983	0.179682461968181	0.18725719058842	0.180223285431139	0.178258400187021	0.17518946704515	0.17632231619241	0.188049758306324	0.178668017957782	0.180901714863961	0.181380668976127
0.182792996914895	0.189203941712478	0.178668017957782	0.195662888592571	0.187511068269256	0.186575561016763	0.191144292558868	0.189987975726824	0.19271449401345	0.186177677088394	0.174355297522403	0.185414977332942	0.181663347906469	0.187638007109674	0.161211260617942	0.191521908941288	0.192125668467982	0.177097816503199	0.187003312907584	0.196314650201776	0.191949660832108	0.187218788922411	0.184897621554767	0.184819751509805	0.188196964692691	0.192555553784691	0.189138872222852	0.179919272241902	0.172135467884505	0.187329727068659	0.182094299936124	0.188359105060284	0.193449459232341	0.183578097642187	0.186480623564686	0.181937493133255	0.188999132827097	0.177968254266066	0.171977594368691	0.179521388313533	0.18679317045748	0.195572217992273	0.188086026546443	0.184105053836863	0.176666864473545	0.181807354154002	0.194515105464086	0.185568583996977	0.189957041051428	0.182619122704911
0.182478316596212	0.186735567958467	0.174918521957199	0.190943750525266	0.188666318388354	0.183762638981618	0.187870550531616	0.184788816834409	0.189883437858245	0.183833042035967	0.17609937318697	0.185540849460415	0.180125147840228	0.187441731927851	0.164034849782535	0.186901975177838	0.187750011968866	0.175018792974	0.187500401139809	0.193245717059905	0.192157669856322	0.185072562477696	0.186421954352728	0.183678368658987	0.187166519988121	0.189651961149247	0.189298879164555	0.18027128751365	0.169118803676924	0.185589918255871	0.179549122850095	0.186593695136823	0.192821165307919	0.17862214930116	0.184811217806247	0.181323066477114	0.18727319128259	0.175264136951279	0.172547219081155	0.180577434128776	0.187608139147223	0.189342614395287	0.190925616405206	0.178706419623791	0.171893324046061	0.18288046737636	0.191382169545533	0.185625119783045	0.186940376843847	0.178775755965196
0.182447381920816	0.192319810223915	0.18461387591148	0.193706537052011	0.197852850268018	0.19178645375157	0.199800668105021	0.188622583157622	0.193363055483821	0.191813121575188	0.170691138557396	0.194092687137989	0.189631693603298	0.1925438199423	0.161756350932679	0.192571554478862	0.192321943649804	0.178691485642565	0.198621950301139	0.200144149673211	0.190049845077616	0.185890731306273	0.19987107115937	0.195202068600465	0.197300292962669	0.191181627511932	0.194359365374161	0.191258430843949	0.176612462113366	0.201148993267108	0.194076686443818	0.195964768355918	0.194981259020915	0.18624274657802	0.200425761890609	0.18646782300935	0.195445279151855	0.179694195810573	0.184720547205949	0.179685662107016	0.197771780084222	0.198711554188493	0.196414921218577	0.187394796558285	0.179212041559574	0.190133048687302	0.197591505596569	0.194957791336132	0.203361355914394	0.188478576910089
0.177959720562508	0.19369266978373	0.180333156864442	0.201595945990933	0.18888819468085	0.188305769413049	0.192128868606816	0.195810094978938	0.195380209662229	0.187176120404623	0.171717316410187	0.186448622176345	0.182801530618453	0.182692725898095	0.156287313665257	0.191006686589003	0.186445422037511	0.173336586660225	0.188435908392301	0.197939254016538	0.196711467417201	0.188618316305843	0.186059271951534	0.187199588089407	0.187312659661544	0.194951391058463	0.191378969406699	0.18131773291239	0.172862966112783	0.188016690205039	0.181412670364467	0.192124601755037	0.188521245427877	0.182097500074958	0.187357461605221	0.188978865281148	0.19285316669626	0.177168219557549	0.173919011928025	0.177118084049148	0.191673382179433	0.19542607831885	0.19036239197041	0.184383465915427	0.177697309178115	0.188218298951585	0.193993482834133	0.186052871673866	0.188601248898728	0.183809574351184
0.138671616096658	0.146695430866611	0.139001230396567	0.1498913028489	0.146330615039527	0.143195545695086	0.149076334159157	0.145235100845331	0.148849124301939	0.147618137563767	0.138829489612472	0.145747123058782	0.144317727712899	0.144912953536035	0.130675535863268	0.146583426007419	0.144720945205991	0.137740375695945	0.147708808164066	0.152974103259052	0.144911886823091	0.143788638092333	0.146078870784581	0.145024958395228	0.148558978380983	0.149121136102834	0.143262748610601	0.138177728003267	0.141196525636738	0.146145006987151	0.142667522787464	0.146120472589423	0.144515069607666	0.139872734872379	0.145895396158094	0.141259461700475	0.144477734654602	0.137205952510655	0.136403784376249	0.138228930224612	0.1445182697465	0.152613554283747	0.147684273766338	0.143096341391229	0.142121365759783	0.138529743275015	0.150784141583605	0.147566935342422	0.146787168179854	0.14283713014567
0.166321882335949	0.176540992346072	0.162222504489508	0.17613564142709	0.17355846295272	0.172592021024832	0.175550016020455	0.171150891836557	0.172763761808927	0.169312945432857	0.155964099643016	0.17144957146107	0.169572156678417	0.170615401938323	0.141559208037932	0.171794119742204	0.168934262337493	0.159149304495858	0.174322229421118	0.176052437817404	0.173518994573767	0.170885280313329	0.175125464268469	0.172740294124144	0.174059818036724	0.17261442199667	0.176601794983919	0.167476065742102	0.155800892562478	0.173185113422079	0.168608914889362	0.17798958852496	0.172091732653773	0.167574203333014	0.172717893152305	0.171109290031714	0.176281781100512	0.159665593561088	0.159018098803661	0.162636389112047	0.17790105135055	0.173442191241749	0.171110356744659	0.168574780075132	0.159238908383212	0.174865186309965	0.174884387142969	0.171757851502085	0.174262493496215	0.167222188061266
0.17326725031882	0.181222795460313	0.167022712740609	0.183049008021621	0.182645790528528	0.180000342425699	0.18248471687388	0.177296225110912	0.179107503690994	0.174473702659264	0.162135034028043	0.177710109733451	0.173757938273377	0.178152795605497	0.153523460425567	0.17718208682583	0.176007635873727	0.1619931612064	0.179340047112936	0.185702989828008	0.179270710771531	0.174363831225961	0.184835752203975	0.177791179917247	0.18063076977601	0.178524011710249	0.186610762543938	0.174501437195826	0.169432417282662	0.183527962133786	0.177312225805082	0.186496624258856	0.18497549159973	0.176747934657341	0.183054341586344	0.174721180062432	0.183126878066583	0.173133911200734	0.168584380491634	0.171470905719964	0.184756815446068	0.181240929580372	0.180013142981035	0.171366367851384	0.165723456373978	0.178554946385645	0.1819886953546	0.178269067316468	0.184653344290433	0.175291871487841
0.148612314028218	0.160664036877317	0.144339061971792	0.161021385713788	0.163871642701997	0.160032542814061	0.158553011959777	0.158974363572929	0.156669196899455	0.151140423707131	0.140160747367445	0.154240291524398	0.152137800310416	0.155396608356441	0.130318187026797	0.153350652928527	0.151010284727879	0.137839579999801	0.156287313665257	0.158641549134186	0.156007834873748	0.150707338251587	0.158449540804142	0.15320344654216	0.155937431819399	0.155924631264062	0.158081524838224	0.152167668272867	0.142397644412458	0.157469231607972	0.154035482639018	0.161889690050765	0.158818623483004	0.150512129782709	0.156778001619814	0.154206156710168	0.158483675618372	0.150684937279749	0.144012647810717	0.149243808091474	0.163251882481133	0.157280423416762	0.155026458964634	0.147960552419012	0.143491025180764	0.1593317124094	0.155927831402896	0.154003481250677	0.160398425354089	0.153514926722009
0.184128521521646	0.198298736278898	0.184106120549808	0.204645678299799	0.196901342321355	0.191574177875577	0.19626771483221	0.197682176196868	0.19916810732882	0.19276676294774	0.176837538544695	0.19086268034147	0.185309372751417	0.187633740257895	0.161577143157971	0.193484660759516	0.192488350869176	0.178605081894045	0.191467506581108	0.202177304545788	0.198611283171692	0.194165223618227	0.192305942955634	0.189744765175435	0.19357426464687	0.200360692400983	0.195254337534755	0.186450755602235	0.179769932429646	0.194019083944805	0.18833777080139	0.197924320035312	0.192634490542598	0.187321193365101	0.193412124279277	0.192119268190313	0.19937504964009	0.18174548480321	0.180744908061092	0.181976961512208	0.19839474044392	0.200739375496347	0.195783427155321	0.188126561638342	0.183484226903054	0.19350386159252	0.200887648595659	0.191186961076655	0.194820185366267	0.192392346704154
0.188155362887848	0.189842902766347	0.177289824833243	0.192535286238742	0.191719250836055	0.188874327412569	0.190704806825656	0.187858816689225	0.190586401688795	0.187131318460947	0.179480853221635	0.186804904299872	0.18589926500983	0.192399813694767	0.165734123503425	0.190127715122579	0.190991752607777	0.17864028342122	0.191035487838509	0.19473911518247	0.193817475198259	0.186005936304299	0.188044424741601	0.185822461677813	0.188706853480253	0.193593465479874	0.191910192453154	0.181164126248355	0.175339873570352	0.188639650564737	0.183443691811156	0.190781610157673	0.197970188691934	0.182784463211338	0.188049758306324	0.185373375528099	0.191044021542067	0.180222218718194	0.175472145975493	0.183188747417375	0.19010531415074	0.190605602521799	0.194051085333146	0.184373865498925	0.176903674747266	0.186612895969828	0.192845699705647	0.187053448415984	0.19003704452228	0.184045317911961
0.17707968238314	0.185338174000924	0.179182173597122	0.189571957678396	0.188574581075111	0.182636190112026	0.190632270345417	0.183613299169361	0.186011269869023	0.185336040575035	0.168166229017316	0.185670988439667	0.188963931299923	0.184672545123438	0.156681997454792	0.185838462371983	0.186224612457961	0.17100368545019	0.189845036192236	0.193491061037184	0.187218788922411	0.18095611722414	0.190154382946196	0.186039004405585	0.191738451669059	0.186020870285525	0.186892374761336	0.18212310118563	0.169896437413602	0.188417774272242	0.183862909998419	0.185206968308727	0.186824105132876	0.179079769154432	0.187436398363128	0.181101190184618	0.186737701384356	0.171798386593983	0.177878650378712	0.173522194712601	0.186087006488096	0.190902148720423	0.192339011056919	0.182850599413909	0.173156312172573	0.184260793926788	0.192975838684899	0.187215588783577	0.190313323174955	0.179160839338228
0.182551919789396	0.194183357738287	0.181410536938578	0.199922273380715	0.192379546148818	0.190717607380992	0.196142909417681	0.193759872699246	0.194489504353413	0.189754365591937	0.170918348414615	0.188634317000014	0.186239546439186	0.188276968163543	0.159537588007725	0.191023753996118	0.190131981974357	0.176680731741826	0.190980018765385	0.198687019790765	0.19642238820919	0.189445018837978	0.192054198700687	0.189872770728798	0.191367235564308	0.19506659605649	0.194027617648363	0.185309372751417	0.175012392696332	0.191087756772799	0.185645387328994	0.192965171555452	0.191040821403233	0.18641555407506	0.1901735837792	0.19103335441262	0.196859740516513	0.178984831702355	0.176268980545176	0.179969407750303	0.197372829442908	0.194940723929017	0.190419994469424	0.185290171918413	0.180063278489436	0.191468573294053	0.197721644575821	0.188275901450598	0.189305279442223	0.189319146710504
0.175706822823325	0.183197281120933	0.168345436792024	0.185261370668906	0.183821308193576	0.18210923391735	0.182080432667843	0.179662194422232	0.187497201000975	0.176217778323831	0.160904047289872	0.181153459118908	0.176548459336684	0.178857892861937	0.15610383903877	0.179359247945941	0.179460585675686	0.171041020403254	0.182195637665869	0.18547151311901	0.184386666054261	0.184736547900119	0.18022115200525	0.178996565544746	0.18226177386844	0.18157694415795	0.185149365809714	0.175436944448318	0.163668967242506	0.182065498686617	0.175890297449811	0.184611742485591	0.181620679388682	0.177565036772973	0.181303865644109	0.180155015802679	0.18382450833241	0.169892170561823	0.170975950913628	0.169171072611214	0.184283194898626	0.182704459740486	0.180240352838254	0.173381388603902	0.164862619027614	0.179456318823907	0.183658101113038	0.180509164500316	0.182062298547783	0.175724956943384
[truncated: 60 more columns]
