# Supplementary material for: A Genomic Reference Panel for Drosophila serrata
Source: G3 (Bethesda). 2018 Mar 1;8(4):1335–46. doi: 10.1534/g3.117.300487 (PMC5873922; doi:10.1534/g3.117.300487)
Supplement: Supplementary file 1 [file 1335FileS1.zip › grm_full_gcta.grm]

1	1	3.532409e+06	9.971026e-01
2	1	3.442085e+06	-9.500212e-03
2	2	3.608887e+06	1.028546e+00
3	1	3.351140e+06	-1.253357e-02
3	2	3.415212e+06	-1.313540e-02
3	3	3.504628e+06	9.727608e-01
4	1	3.452481e+06	-1.320842e-02
4	2	3.527725e+06	-4.767487e-03
4	3	3.425781e+06	-1.188528e-02
4	4	3.619591e+06	1.033091e+00
5	1	3.446073e+06	-1.190915e-02
5	2	3.521026e+06	-1.361433e-02
5	3	3.419381e+06	-1.154095e-02
5	4	3.531379e+06	-1.562578e-02
5	5	3.612028e+06	1.031567e+00
6	1	3.420484e+06	-9.402823e-03
6	2	3.488397e+06	-1.270884e-02
6	3	3.386226e+06	-1.290817e-02
6	4	3.498914e+06	-9.573665e-03
6	5	3.492501e+06	-1.972970e-03
6	6	3.579746e+06	1.024307e+00
7	1	3.454379e+06	-1.279939e-02
7	2	3.530295e+06	-1.310703e-02
7	3	3.430310e+06	-5.290795e-03
7	4	3.540805e+06	-1.173708e-02
7	5	3.534092e+06	-8.434943e-03
7	6	3.501539e+06	-7.211918e-03
7	7	3.622266e+06	1.038125e+00
8	1	3.411163e+06	-1.152858e-02
8	2	3.490201e+06	-1.295791e-03
8	3	3.384920e+06	-4.989472e-03
8	4	3.497218e+06	-3.148663e-04
8	5	3.490571e+06	-1.681249e-02
8	6	3.457805e+06	-1.179118e-02
8	7	3.499024e+06	-1.480904e-02
8	8	3.577106e+06	1.016458e+00
9	1	3.436209e+06	-1.282521e-02
9	2	3.511308e+06	-1.058833e-02
9	3	3.409740e+06	-8.454550e-03
9	4	3.521353e+06	-1.003365e-02
9	5	3.514783e+06	-1.424221e-02
9	6	3.482436e+06	-8.988200e-03
9	7	3.524137e+06	-6.488442e-03
9	8	3.480377e+06	-3.913176e-03
9	9	3.602046e+06	1.028726e+00
10	1	3.412059e+06	-1.308880e-02
10	2	3.477331e+06	-1.154442e-02
10	3	3.387063e+06	3.560616e-03
10	4	3.487907e+06	-9.525893e-03
10	5	3.481424e+06	-1.055044e-02
10	6	3.452460e+06	-1.033322e-02
10	7	3.490321e+06	-8.614386e-03
10	8	3.448671e+06	-5.666363e-03
10	9	3.471873e+06	-1.126914e-02
10	10	3.568202e+06	1.008840e+00
11	1	3.279440e+06	1.355891e-03
11	2	3.358599e+06	-1.265051e-02
11	3	3.255346e+06	-9.221690e-03
11	4	3.364561e+06	-8.711890e-03
11	5	3.358659e+06	-1.216136e-02
11	6	3.326298e+06	-1.234613e-02
11	7	3.371175e+06	-1.395411e-02
11	8	3.327542e+06	-9.739553e-03
11	9	3.349398e+06	-8.046073e-03
11	10	3.315666e+06	-9.868626e-03
11	11	3.442731e+06	9.584816e-01
12	1	3.423496e+06	-1.184285e-02
12	2	3.497887e+06	-9.553377e-03
12	3	3.395135e+06	-2.444377e-03
12	4	3.507613e+06	-1.337348e-02
12	5	3.501507e+06	-5.002835e-03
12	6	3.468611e+06	-1.016289e-02
12	7	3.510371e+06	-3.342711e-03
12	8	3.466399e+06	-1.284524e-02
12	9	3.490927e+06	-1.333219e-02
12	10	3.457264e+06	-6.969398e-03
12	11	3.341615e+06	-1.533897e-02
12	12	3.588244e+06	1.015764e+00
13	1	3.398934e+06	-9.841254e-03
13	2	3.474319e+06	-9.280952e-03
13	3	3.372411e+06	-8.667243e-03
13	4	3.483958e+06	-1.357112e-02
13	5	3.477549e+06	-1.295905e-02
13	6	3.445144e+06	-9.987378e-03
13	7	3.486517e+06	-1.127248e-02
13	8	3.447845e+06	-1.148184e-02
13	9	3.467632e+06	-1.089080e-02
13	10	3.434006e+06	-1.031192e-02
13	11	3.310181e+06	-1.240322e-02
13	12	3.453365e+06	-8.418025e-03
13	13	3.564546e+06	1.004076e+00
14	1	3.416383e+06	3.983430e-04
14	2	3.489579e+06	-1.129226e-02
14	3	3.387759e+06	-1.297422e-02
14	4	3.499812e+06	-1.357823e-02
14	5	3.493258e+06	-6.869563e-03
14	6	3.462490e+06	-9.862645e-03
14	7	3.502078e+06	-1.041969e-02
14	8	3.458733e+06	-1.598186e-02
14	9	3.483380e+06	-9.204699e-03
14	10	3.449861e+06	-1.400121e-02
14	11	3.329418e+06	1.954860e-03
14	12	3.469530e+06	-1.079338e-02
14	13	3.454362e+06	-7.155636e-03
14	14	3.580503e+06	1.016063e+00
15	1	3.223148e+06	3.410715e-03
15	2	3.292264e+06	-1.039264e-02
15	3	3.185218e+06	-1.364335e-02
15	4	3.301218e+06	-1.294874e-02
15	5	3.291889e+06	-8.450288e-03
15	6	3.268118e+06	-8.796579e-03
15	7	3.298930e+06	-1.266877e-02
15	8	3.262712e+06	-1.299562e-02
15	9	3.282189e+06	-1.482215e-02
15	10	3.250968e+06	-1.246403e-02
15	11	3.157981e+06	5.161594e-04
15	12	3.279346e+06	-1.200675e-02
15	13	3.250221e+06	-7.791316e-03
15	14	3.261515e+06	5.236798e-03
15	15	3.374539e+06	9.060850e-01
16	1	3.411958e+06	-1.413534e-02
16	2	3.487268e+06	-1.302227e-02
16	3	3.388421e+06	-2.294001e-03
16	4	3.497648e+06	-1.330797e-02
16	5	3.491916e+06	-8.885267e-03
16	6	3.458512e+06	-1.222080e-02
16	7	3.500303e+06	-6.933298e-03
16	8	3.456785e+06	-5.373179e-03
16	9	3.481321e+06	-5.744922e-03
16	10	3.447882e+06	-3.457437e-03
16	11	3.324418e+06	-9.172148e-03
16	12	3.467093e+06	-8.776935e-03
16	13	3.443814e+06	-9.131348e-03
16	14	3.459447e+06	-1.238682e-02
16	15	3.256873e+06	-7.844485e-03
16	16	3.578307e+06	1.014114e+00
17	1	3.421395e+06	-5.138706e-03
17	2	3.496570e+06	-1.396268e-02
17	3	3.397851e+06	-9.789649e-03
17	4	3.507228e+06	-1.713302e-02
17	5	3.500564e+06	-1.128948e-02
17	6	3.467673e+06	-1.513213e-02
17	7	3.509512e+06	-1.119411e-02
17	8	3.465827e+06	-1.682612e-02
17	9	3.490309e+06	-1.393834e-02
17	10	3.456657e+06	-1.194070e-02
17	11	3.333255e+06	-7.091811e-03
17	12	3.476523e+06	-1.218106e-02
17	13	3.452675e+06	-1.377332e-02
17	14	3.469125e+06	-6.797443e-03
17	15	3.266930e+06	-4.406387e-03
17	16	3.467843e+06	-1.102063e-02
17	17	3.587947e+06	1.023611e+00
18	1	3.323839e+06	-5.885196e-03
18	2	3.394357e+06	-1.562004e-02
18	3	3.306022e+06	-1.115938e-02
18	4	3.405562e+06	-1.617177e-02
18	5	3.399156e+06	-9.912459e-03
18	6	3.370191e+06	-1.396740e-02
18	7	3.408621e+06	-1.116214e-02
18	8	3.364178e+06	-1.499994e-02
18	9	3.388896e+06	-1.627162e-02
18	10	3.359087e+06	-1.062488e-02
18	11	3.241838e+06	-5.438681e-03
18	12	3.379688e+06	-1.186159e-02
18	13	3.350729e+06	-1.433775e-02
18	14	3.367775e+06	-7.097915e-03
18	15	3.182048e+06	-3.030455e-03
18	16	3.366493e+06	-1.258295e-02
18	17	3.386671e+06	3.867770e-01
18	18	3.483643e+06	9.732412e-01
19	1	3.445727e+06	-1.034985e-02
19	2	3.520991e+06	-1.068288e-02
19	3	3.419074e+06	-5.326571e-03
19	4	3.533037e+06	-1.362515e-02
19	5	3.524976e+06	-9.330523e-03
19	6	3.492108e+06	-1.283392e-02
19	7	3.534029e+06	-8.302263e-03
19	8	3.490118e+06	-1.108493e-02
19	9	3.514509e+06	-1.587888e-02
19	10	3.481371e+06	-5.737619e-03
19	11	3.358436e+06	-1.295698e-02
19	12	3.501079e+06	-1.960912e-03
19	13	3.477717e+06	-4.280909e-03
19	14	3.493086e+06	-9.951132e-03
19	15	3.294088e+06	-1.144026e-02
19	16	3.490917e+06	-1.164874e-02
19	17	3.500202e+06	-1.072294e-02
19	18	3.400306e+06	-1.274892e-02
19	19	3.612301e+06	1.027167e+00
20	1	3.464527e+06	-1.308532e-02
20	2	3.540463e+06	-1.279912e-02
20	3	3.438528e+06	-3.345569e-03
20	4	3.550593e+06	-1.085356e-02
20	5	3.543723e+06	-1.247556e-02
20	6	3.511468e+06	-9.396463e-03
20	7	3.553223e+06	-2.902188e-03
20	8	3.509101e+06	-1.045401e-02
20	9	3.533610e+06	-1.165374e-02
20	10	3.500139e+06	-4.573086e-03
20	11	3.376405e+06	-1.117931e-02
20	12	3.519992e+06	-6.262768e-03
20	13	3.496793e+06	-8.971948e-03
20	14	3.512162e+06	-1.500674e-02
20	15	3.309324e+06	-1.597710e-02
20	16	3.509976e+06	-5.625201e-03
20	17	3.519173e+06	-1.259475e-02
20	18	3.416612e+06	-1.334706e-02
20	19	3.543954e+06	-7.569583e-03
20	20	3.632145e+06	1.042425e+00
21	1	3.426894e+06	-1.376592e-02
21	2	3.502365e+06	-5.198938e-03
21	3	3.400355e+06	-1.111584e-02
21	4	3.512989e+06	-3.208638e-03
21	5	3.506256e+06	-1.784302e-02
21	6	3.473626e+06	-1.260994e-02
21	7	3.515137e+06	-1.316314e-02
21	8	3.471863e+06	-4.871998e-03
21	9	3.496357e+06	-3.811749e-03
21	10	3.463046e+06	-1.151432e-02
21	11	3.338958e+06	-1.123423e-02
21	12	3.482195e+06	-1.460610e-02
21	13	3.458765e+06	-1.222740e-02
21	14	3.474535e+06	-1.430496e-02
21	15	3.272536e+06	-1.156049e-02
21	16	3.472751e+06	-1.021917e-02
21	17	3.481623e+06	-1.687870e-02
21	18	3.379558e+06	-1.696504e-02
21	19	3.506274e+06	-1.256147e-02
21	20	3.525501e+06	-9.045745e-03
21	21	3.593778e+06	1.032018e+00
22	1	3.397564e+06	-1.324639e-02
22	2	3.469020e+06	-7.148176e-03
22	3	3.377063e+06	-7.639192e-03
22	4	3.478984e+06	-7.220195e-03
22	5	3.472522e+06	-1.294663e-02
22	6	3.443510e+06	-1.008068e-02
22	7	3.482201e+06	-1.255967e-02
22	8	3.437882e+06	-4.755604e-03
22	9	3.462942e+06	1.097593e-02
22	10	3.436246e+06	-8.364346e-03
22	11	3.305736e+06	-9.279321e-03
22	12	3.452483e+06	-1.269566e-02
22	13	3.424966e+06	-1.357273e-02
22	14	3.441196e+06	-1.401599e-02
22	15	3.243378e+06	-1.172276e-02
22	16	3.440816e+06	-7.473604e-03
22	17	3.447887e+06	-1.618411e-02
22	18	3.361625e+06	-1.389099e-02
22	19	3.472630e+06	-1.104763e-02
22	20	3.491794e+06	-8.010877e-03
22	21	3.454441e+06	-5.149539e-03
22	22	3.559484e+06	1.012337e+00
23	1	3.437089e+06	-1.088615e-02
23	2	3.508986e+06	-9.197633e-03
23	3	3.406871e+06	-1.125168e-02
23	4	3.519282e+06	-1.331071e-02
23	5	3.512663e+06	-8.505896e-03
23	6	3.480261e+06	-7.448782e-03
23	7	3.521902e+06	-9.468548e-03
23	8	3.478131e+06	-1.484309e-02
23	9	3.502783e+06	-1.397756e-02
23	10	3.469330e+06	-1.087807e-02
23	11	3.345562e+06	-1.255448e-02
23	12	3.488765e+06	-1.007009e-02
23	13	3.465527e+06	-1.629003e-03
23	14	3.480814e+06	-1.032643e-02
23	15	3.278307e+06	-8.563085e-03
23	16	3.478942e+06	-1.113112e-02
23	17	3.487957e+06	-1.352942e-02
23	18	3.385697e+06	-1.353996e-02
23	19	3.512679e+06	-6.737736e-03
23	20	3.531597e+06	-1.163010e-02
23	21	3.494051e+06	-1.152607e-02
23	22	3.460420e+06	-1.635240e-02
23	23	3.600318e+06	1.026108e+00
24	1	3.433886e+06	-1.402580e-02
24	2	3.509553e+06	-1.021033e-02
24	3	3.407661e+06	-5.192344e-03
24	4	3.520162e+06	-1.235578e-02
24	5	3.513565e+06	-6.993127e-03
24	6	3.480520e+06	-1.230744e-02
24	7	3.522672e+06	-4.509189e-03
24	8	3.478741e+06	-1.510137e-02
24	9	3.503366e+06	-1.522042e-02
24	10	3.469635e+06	-7.938548e-03
24	11	3.345555e+06	-1.390947e-02
24	12	3.489784e+06	-6.185410e-03
24	13	3.465690e+06	-6.517706e-03
24	14	3.481738e+06	-8.923714e-03
24	15	3.278583e+06	-1.157357e-02
24	16	3.479368e+06	-9.347563e-03
24	17	3.488509e+06	-1.506243e-02
24	18	3.386339e+06	-1.482310e-02
24	19	3.513833e+06	-1.559195e-03
24	20	3.532271e+06	-6.557766e-03
24	21	3.498688e+06	-1.120313e-02
24	22	3.460951e+06	-1.004699e-02
24	23	3.501105e+06	-6.729916e-03
24	24	3.601000e+06	1.015521e+00
25	1	3.443139e+06	-1.241153e-02
25	2	3.518121e+06	-7.520160e-03
25	3	3.416320e+06	-8.273165e-03
25	4	3.532478e+06	-1.094393e-02
25	5	3.521456e+06	-1.077973e-02
25	6	3.489027e+06	-8.111977e-03
25	7	3.530758e+06	-9.105557e-03
25	8	3.486885e+06	-1.286625e-02
25	9	3.511430e+06	-1.327778e-02
25	10	3.478508e+06	-5.326834e-03
25	11	3.354770e+06	-1.377712e-02
25	12	3.497487e+06	-6.968652e-03
25	13	3.474255e+06	-2.599872e-03
25	14	3.490007e+06	-9.878554e-03
25	15	3.292619e+06	-6.567470e-03
25	16	3.487577e+06	-1.116167e-02
25	17	3.497228e+06	-1.483065e-02
25	18	3.395977e+06	-1.541801e-02
25	19	3.524131e+06	-3.111753e-03
25	20	3.540539e+06	-8.370976e-03
25	21	3.503418e+06	-1.540600e-02
25	22	3.468779e+06	-1.359819e-02
25	23	3.509530e+06	-6.064768e-03
25	24	3.510408e+06	-5.274085e-03
25	25	3.609232e+06	1.029984e+00
26	1	3.433746e+06	-8.924834e-03
26	2	3.508601e+06	-9.803324e-03
26	3	3.413326e+06	-8.987083e-03
26	4	3.519159e+06	-2.009261e-03
26	5	3.512647e+06	-1.563041e-02
26	6	3.481439e+06	-1.109133e-02
26	7	3.524053e+06	-9.360392e-03
26	8	3.478519e+06	-5.190954e-03
26	9	3.502906e+06	-4.081489e-03
26	10	3.472704e+06	-1.091024e-02
26	11	3.348388e+06	-3.809079e-03
26	12	3.488856e+06	-1.355735e-02
26	13	3.465081e+06	-1.027212e-02
26	14	3.481340e+06	-8.798447e-03
26	15	3.279273e+06	-9.702180e-03
26	16	3.479133e+06	-3.995537e-03
26	17	3.488309e+06	-1.430914e-02
26	18	3.390735e+06	-1.311831e-02
26	19	3.512243e+06	-1.364389e-02
26	20	3.531533e+06	-8.337152e-03
26	21	3.494512e+06	-4.851770e-03
26	22	3.465772e+06	-6.626341e-03
26	23	3.500244e+06	-1.436574e-02
26	24	3.500850e+06	-1.169017e-02
26	25	3.509227e+06	-1.079876e-02
26	26	3.600026e+06	1.027035e+00
27	1	3.449552e+06	-8.110878e-03
27	2	3.525355e+06	-7.775023e-03
27	3	3.423034e+06	-1.218455e-02
27	4	3.535628e+06	-1.430445e-02
27	5	3.528709e+06	-1.265449e-02
27	6	3.496812e+06	-9.331468e-03
27	7	3.538013e+06	-7.950992e-03
27	8	3.494028e+06	-9.288727e-03
27	9	3.518674e+06	-8.619905e-03
27	10	3.485391e+06	-1.070774e-02
27	11	3.362091e+06	-9.429728e-03
27	12	3.504994e+06	-1.129312e-02
27	13	3.481536e+06	-7.939650e-03
27	14	3.497059e+06	-6.077553e-03
27	15	3.294828e+06	-6.245432e-03
27	16	3.495253e+06	-8.969013e-03
27	17	3.504571e+06	-1.354804e-02
27	18	3.402203e+06	-1.596022e-02
27	19	3.528836e+06	-1.137379e-02
27	20	3.547922e+06	-1.379199e-02
27	21	3.510559e+06	-7.639515e-03
27	22	3.476640e+06	-8.006678e-03
27	23	3.516727e+06	-7.006182e-03
27	24	3.517328e+06	-8.483483e-03
27	25	3.525445e+06	-1.018298e-02
27	26	3.516568e+06	-8.884938e-03
27	27	3.616716e+06	1.039079e+00
28	1	3.404324e+06	-8.836714e-03
28	2	3.472987e+06	-1.004620e-02
28	3	3.376568e+06	-8.276772e-03
28	4	3.483403e+06	-1.451723e-02
28	5	3.477298e+06	-7.261373e-03
28	6	3.444145e+06	-1.309489e-02
28	7	3.485958e+06	-7.850870e-03
28	8	3.442810e+06	-1.384406e-02
28	9	3.466833e+06	-1.370058e-02
28	10	3.433651e+06	-7.924882e-03
28	11	3.311086e+06	-1.312608e-02
28	12	3.452842e+06	-4.462084e-03
28	13	3.429832e+06	-7.849114e-03
28	14	3.445701e+06	-1.076170e-02
28	15	3.243668e+06	-1.037831e-02
28	16	3.443589e+06	-1.113162e-02
28	17	3.455382e+06	-1.377970e-02
28	18	3.350953e+06	-1.155373e-02
28	19	3.477036e+06	-3.260810e-03
28	20	3.495739e+06	-8.446130e-03
28	21	3.458288e+06	-1.419801e-02
28	22	3.424501e+06	-1.378573e-02
28	23	3.464872e+06	-6.057750e-03
28	24	3.465299e+06	-6.124324e-03
28	25	3.473547e+06	-5.901830e-03
28	26	3.464757e+06	-1.189419e-02
28	27	3.480972e+06	-1.123908e-02
28	28	3.563307e+06	1.000144e+00
29	1	3.309752e+06	-9.827423e-03
29	2	3.371767e+06	-1.024772e-02
29	3	3.269610e+06	-1.154727e-02
29	4	3.381840e+06	-1.184432e-02
29	5	3.376368e+06	-8.966499e-03
29	6	3.355817e+06	-8.377967e-03
29	7	3.383817e+06	-1.574670e-02
29	8	3.341323e+06	-8.825991e-03
29	9	3.366630e+06	-7.769155e-03
29	10	3.335329e+06	-1.048477e-02
29	11	3.219764e+06	-4.755430e-03
29	12	3.351581e+06	-1.352525e-02
29	13	3.340335e+06	-7.768361e-03
29	14	3.355752e+06	-7.450937e-03
29	15	3.169672e+06	-4.890105e-03
29	16	3.341871e+06	-1.049718e-02
29	17	3.350712e+06	-1.532445e-02
29	18	3.249677e+06	-1.542116e-02
29	19	3.375053e+06	-1.114178e-02
29	20	3.394082e+06	-8.773475e-03
29	21	3.360195e+06	-1.286740e-02
29	22	3.323404e+06	-1.208178e-02
29	23	3.363111e+06	-6.269466e-03
29	24	3.363377e+06	-1.089857e-02
29	25	3.372054e+06	-1.247879e-02
29	26	3.363629e+06	-8.875299e-03
29	27	3.379214e+06	-1.261289e-02
29	28	3.328501e+06	-1.124529e-02
29	29	3.460455e+06	9.558500e-01
30	1	3.467690e+06	-2.425297e-02
30	2	3.543169e+06	-2.186992e-02
30	3	3.441338e+06	-1.794367e-02
30	4	3.553694e+06	-2.490770e-02
30	5	3.546825e+06	-1.690640e-02
30	6	3.514301e+06	-2.114977e-02
30	7	3.555960e+06	-1.721768e-02
30	8	3.512092e+06	-2.614659e-02
30	9	3.536520e+06	-2.664267e-02
30	10	3.503201e+06	-1.561145e-02
30	11	3.379443e+06	-2.762294e-02
30	12	3.523416e+06	-1.630786e-02
30	13	3.499471e+06	-2.006651e-02
30	14	3.515316e+06	-2.093781e-02
30	15	3.312375e+06	-2.188730e-02
30	16	3.513783e+06	-1.981602e-02
30	17	3.522590e+06	-2.563370e-02
30	18	3.420035e+06	-2.462913e-02
30	19	3.546540e+06	-1.888922e-02
30	20	3.565989e+06	-1.589536e-02
30	21	3.528633e+06	-2.674940e-02
30	22	3.494647e+06	-2.625314e-02
30	23	3.534984e+06	-1.344368e-02
30	24	3.535716e+06	-1.375870e-02
30	25	3.543698e+06	-1.597752e-02
30	26	3.534392e+06	-2.518542e-02
30	27	3.551101e+06	-2.493809e-02
30	28	3.498703e+06	-1.544223e-02
30	29	3.396937e+06	-1.700554e-02
30	30	3.635539e+06	1.074794e+00
31	1	3.418328e+06	-1.484488e-02
31	2	3.493535e+06	-1.452636e-02
31	3	3.391945e+06	-1.266957e-02
31	4	3.503725e+06	-1.485658e-02
31	5	3.497858e+06	-6.193769e-03
31	6	3.464931e+06	-9.377114e-03
31	7	3.506294e+06	-7.707473e-03
31	8	3.463047e+06	-1.790980e-02
31	9	3.487234e+06	-1.523553e-02
31	10	3.453532e+06	-1.035402e-02
31	11	3.338330e+06	-1.668848e-02
31	12	3.473749e+06	-8.802005e-03
31	13	3.450111e+06	-1.230708e-02
31	14	3.465669e+06	-1.155437e-02
31	15	3.267290e+06	-1.120682e-02
31	16	3.465049e+06	-1.303773e-02
31	17	3.472841e+06	-1.770814e-02
31	18	3.371176e+06	-1.691907e-02
31	19	3.497474e+06	-8.610586e-03
31	20	3.516060e+06	-1.113272e-02
31	21	3.478888e+06	-1.817782e-02
31	22	3.446083e+06	-1.664374e-02
31	23	3.484871e+06	-1.036209e-02
31	24	3.485597e+06	-7.741441e-03
31	25	3.493965e+06	-7.818530e-03
31	26	3.485307e+06	-1.917006e-02
31	27	3.501333e+06	-1.497474e-02
31	28	3.449561e+06	-8.466161e-03
31	29	3.358226e+06	-1.061322e-02
31	30	3.519584e+06	-1.171737e-02
31	31	3.584167e+06	1.006078e+00
32	1	3.439564e+06	-1.157848e-02
32	2	3.516092e+06	-7.659369e-03
32	3	3.413593e+06	-1.461776e-02
32	4	3.525151e+06	-8.868612e-03
32	5	3.518865e+06	-9.456971e-03
32	6	3.487800e+06	-1.095621e-02
32	7	3.527565e+06	-9.981907e-03
32	8	3.485700e+06	-8.131070e-03
32	9	3.508306e+06	-1.368902e-02
32	10	3.475101e+06	-1.480617e-02
32	11	3.352128e+06	-1.494517e-02
32	12	3.494912e+06	-8.160471e-03
32	13	3.471066e+06	-1.043222e-02
32	14	3.486562e+06	-9.266473e-03
32	15	3.286432e+06	-1.014666e-02
32	16	3.484889e+06	-1.559103e-02
32	17	3.494091e+06	-1.727194e-02
32	18	3.394422e+06	-1.579412e-02
32	19	3.518205e+06	-1.055913e-02
32	20	3.537324e+06	-1.243353e-02
32	21	3.499751e+06	-1.005793e-02
32	22	3.468002e+06	-1.147160e-02
32	23	3.506513e+06	-5.883703e-03
32	24	3.506893e+06	-1.114599e-02
32	25	3.515244e+06	-1.084910e-02
32	26	3.507521e+06	-1.151499e-02
32	27	3.522617e+06	-1.041415e-02
32	28	3.470830e+06	-7.753565e-03
32	29	3.369657e+06	-7.339925e-03
32	30	3.540740e+06	-1.477556e-02
32	31	3.491269e+06	-1.227552e-02
32	32	3.605791e+06	1.028654e+00
33	1	3.433936e+06	-1.002629e-03
33	2	3.510918e+06	-8.209044e-03
33	3	3.406079e+06	-1.377062e-02
33	4	3.518877e+06	-1.484013e-02
33	5	3.511922e+06	-1.122664e-02
33	6	3.479686e+06	-8.564462e-03
33	7	3.521222e+06	-1.442739e-02
33	8	3.482264e+06	-1.331023e-02
33	9	3.502137e+06	-1.610539e-02
33	10	3.468666e+06	-1.302777e-02
33	11	3.347053e+06	-9.180697e-04
33	12	3.488170e+06	-1.287262e-02
33	13	3.468700e+06	-1.014388e-02
33	14	3.484729e+06	7.538467e-04
33	15	3.282579e+06	3.495421e-03
33	16	3.478537e+06	-1.170685e-02
33	17	3.487691e+06	-8.488028e-03
33	18	3.385895e+06	-8.391193e-03
33	19	3.511769e+06	-1.266360e-02
33	20	3.530859e+06	-1.667963e-02
33	21	3.493337e+06	-8.820838e-03
33	22	3.459352e+06	-1.396002e-02
33	23	3.499900e+06	-7.354637e-03
33	24	3.500726e+06	-1.427339e-02
33	25	3.508715e+06	-1.467989e-02
33	26	3.500225e+06	-9.805928e-03
33	27	3.515718e+06	-1.190278e-02
33	28	3.464280e+06	-1.355860e-02
33	29	3.367362e+06	-3.315966e-03
33	30	3.534432e+06	-2.098491e-02
33	31	3.484558e+06	-1.556634e-02
33	32	3.507814e+06	-5.270138e-03
33	33	3.599529e+06	1.036637e+00
34	1	3.386192e+06	-9.702328e-03
34	2	3.454934e+06	-1.325925e-02
34	3	3.357941e+06	-1.238915e-02
34	4	3.464834e+06	-1.008909e-02
34	5	3.458843e+06	-9.430407e-03
34	6	3.428396e+06	-6.016032e-03
34	7	3.467589e+06	-1.127196e-02
34	8	3.424509e+06	-1.346230e-02
34	9	3.448659e+06	-4.930704e-03
34	10	3.419672e+06	-1.300666e-02
34	11	3.292644e+06	-1.053368e-02
34	12	3.436592e+06	-1.126232e-02
34	13	3.411015e+06	-1.413729e-02
34	14	3.427383e+06	-9.141352e-03
34	15	3.230273e+06	-1.220708e-02
34	16	3.426998e+06	-8.190514e-03
34	17	3.439738e+06	-1.558587e-02
34	18	3.340837e+06	-1.080488e-02
34	19	3.458632e+06	-1.179308e-02
34	20	3.476951e+06	-1.223316e-02
34	21	3.440014e+06	-1.051691e-02
34	22	3.414445e+06	-6.316148e-03
34	23	3.446058e+06	-1.198216e-02
34	24	3.446380e+06	-1.428787e-02
34	25	3.456026e+06	-1.404325e-02
34	26	3.447223e+06	-9.041116e-03
34	27	3.462779e+06	-3.020316e-03
34	28	3.416788e+06	6.429372e-02
34	29	3.310439e+06	-9.674756e-03
34	30	3.480369e+06	-2.356170e-02
34	31	3.432216e+06	-1.250852e-02
34	32	3.452961e+06	-1.291070e-02
34	33	3.445876e+06	-8.064882e-03
34	34	3.544751e+06	1.004451e+00
35	1	3.461823e+06	-2.412886e-02
35	2	3.537479e+06	-2.141369e-02
35	3	3.435486e+06	-1.731924e-02
35	4	3.547749e+06	-2.512023e-02
35	5	3.540972e+06	-1.669206e-02
35	6	3.508519e+06	-2.104122e-02
35	7	3.550094e+06	-1.769550e-02
35	8	3.506425e+06	-2.583284e-02
35	9	3.530596e+06	-2.651254e-02
35	10	3.497457e+06	-1.512218e-02
35	11	3.373971e+06	-2.775581e-02
35	12	3.517451e+06	-1.642954e-02
35	13	3.493612e+06	-2.002963e-02
35	14	3.509390e+06	-2.093291e-02
35	15	3.306940e+06	-2.177034e-02
35	16	3.507882e+06	-2.011485e-02
35	17	3.516612e+06	-2.511355e-02
35	18	3.414166e+06	-2.439475e-02
35	19	3.540670e+06	-1.847607e-02
35	20	3.560037e+06	-1.594822e-02
35	21	3.522634e+06	-2.654907e-02
35	22	3.488783e+06	-2.700079e-02
35	23	3.529024e+06	-1.341020e-02
35	24	3.529925e+06	-1.401070e-02
35	25	3.537638e+06	-1.654638e-02
35	26	3.528722e+06	-2.563835e-02
35	27	3.545195e+06	-2.548044e-02
35	28	3.492980e+06	-1.530886e-02
35	29	3.391336e+06	-1.680254e-02
35	30	3.607394e+06	1.044711e+00
35	31	3.513777e+06	-1.190689e-02
35	32	3.534835e+06	-1.485064e-02
35	33	3.528445e+06	-2.114607e-02
35	34	3.474530e+06	-2.367493e-02
35	35	3.629315e+06	1.070207e+00
36	1	3.407033e+06	-1.090898e-02
36	2	3.475249e+06	-1.209512e-03
36	3	3.383886e+06	-1.209655e-02
36	4	3.485408e+06	-3.884816e-03
36	5	3.478973e+06	-1.206353e-02
36	6	3.446312e+06	-1.249419e-02
36	7	3.488487e+06	-1.136922e-02
36	8	3.444514e+06	-3.878254e-03
36	9	3.468629e+06	-1.016606e-02
36	10	3.441654e+06	-8.946474e-03
36	11	3.314205e+06	-1.313767e-02
36	12	3.458360e+06	-1.169120e-02
36	13	3.431130e+06	-1.112697e-02
36	14	3.447509e+06	-1.080950e-02
36	15	3.250704e+06	-9.528925e-03
36	16	3.445081e+06	-1.227796e-02
36	17	3.454172e+06	-1.582053e-02
36	18	3.363823e+06	-1.684974e-02
36	19	3.478887e+06	-1.022523e-02
36	20	3.497467e+06	-1.236691e-02
36	21	3.460295e+06	-4.308632e-03
36	22	3.434157e+06	-1.088807e-02
36	23	3.466485e+06	-1.197193e-02
36	24	3.467389e+06	-1.150816e-02
36	25	3.476289e+06	-9.424089e-03
36	26	3.467277e+06	-4.240551e-03
36	27	3.482868e+06	-7.506058e-03
36	28	3.431246e+06	-1.013579e-02
36	29	3.329126e+06	-1.302049e-02
36	30	3.500998e+06	-2.178587e-02
36	31	3.451261e+06	-1.560643e-02
36	32	3.473051e+06	-5.631723e-03
36	33	3.465898e+06	-1.152547e-02
36	34	3.423142e+06	-9.349211e-03
36	35	3.495045e+06	-2.178931e-02
36	36	3.565747e+06	1.007844e+00
37	1	3.447373e+06	-8.534185e-03
37	2	3.522600e+06	-7.939480e-03
37	3	3.421141e+06	-1.266040e-02
37	4	3.532829e+06	-7.313795e-03
37	5	3.526554e+06	-1.214710e-02
37	6	3.493867e+06	-6.562907e-03
37	7	3.535336e+06	-8.811598e-03
37	8	3.492084e+06	-8.694327e-03
37	9	3.516212e+06	-6.079389e-03
37	10	3.483115e+06	-1.230578e-02
37	11	3.360020e+06	-7.430096e-03
37	12	3.502490e+06	-8.203527e-03
37	13	3.479090e+06	-8.158953e-03
37	14	3.494800e+06	-1.262152e-02
37	15	3.293139e+06	-1.031588e-02
37	16	3.493078e+06	-1.393574e-02
37	17	3.501888e+06	-1.445950e-02
37	18	3.400017e+06	-1.426865e-02
37	19	3.526297e+06	-1.182209e-02
37	20	3.545254e+06	-1.376136e-02
37	21	3.507653e+06	-1.009758e-02
37	22	3.474185e+06	-1.015580e-02
37	23	3.513921e+06	-1.011707e-02
37	24	3.514785e+06	-1.369164e-02
37	25	3.522651e+06	-1.313967e-02
37	26	3.514276e+06	-9.062383e-03
37	27	3.530387e+06	-6.413815e-03
37	28	3.478641e+06	-1.074073e-02
37	29	3.377509e+06	-1.186309e-02
37	30	3.548331e+06	-2.192957e-02
37	31	3.499234e+06	-9.997227e-03
37	32	3.520325e+06	-7.218848e-03
37	33	3.513784e+06	-9.893214e-03
37	34	3.460026e+06	-4.113508e-03
37	35	3.542379e+06	-2.169742e-02
37	36	3.480587e+06	-8.367932e-03
37	37	3.613638e+06	1.029107e+00
38	1	3.344482e+06	-6.319473e-03
38	2	3.408207e+06	-1.380795e-02
38	3	3.306075e+06	-1.682034e-02
38	4	3.418276e+06	-9.639845e-03
38	5	3.412912e+06	-5.939840e-03
38	6	3.386076e+06	1.652514e-03
38	7	3.420784e+06	-6.472771e-03
38	8	3.377781e+06	-8.788045e-03
38	9	3.402777e+06	-9.458201e-03
38	10	3.372152e+06	-1.319926e-02
38	11	3.247131e+06	-3.811871e-03
38	12	3.388107e+06	-1.249177e-02
38	13	3.371823e+06	-1.197467e-02
38	14	3.386914e+06	-6.699636e-03
38	15	3.192545e+06	-2.230675e-03
38	16	3.385463e+06	-1.179988e-02
38	17	3.390176e+06	-1.166335e-02
38	18	3.286201e+06	-7.013204e-03
38	19	3.411807e+06	-1.570324e-02
38	20	3.431249e+06	-1.164069e-02
38	21	3.393254e+06	-9.839113e-03
38	22	3.359979e+06	-1.032457e-02
38	23	3.399606e+06	-1.151219e-02
38	24	3.399961e+06	-1.457365e-02
38	25	3.408257e+06	-1.296292e-02
38	26	3.400069e+06	-7.898347e-03
38	27	3.415736e+06	-1.038232e-02
38	28	3.364654e+06	-1.449389e-02
38	29	3.284888e+06	-5.884303e-03
38	30	3.433641e+06	-2.346445e-02
38	31	3.387516e+06	-1.329222e-02
38	32	3.406009e+06	-1.133584e-02
38	33	3.401227e+06	-6.429242e-03
38	34	3.347506e+06	-4.533367e-03
38	35	3.427850e+06	-2.335250e-02
38	36	3.365659e+06	-1.194518e-02
38	37	3.414187e+06	-2.957713e-03
38	38	3.497528e+06	9.763797e-01
39	1	3.343054e+06	-1.269551e-02
39	2	3.417196e+06	-1.333864e-02
39	3	3.316608e+06	-1.046540e-02
39	4	3.430288e+06	-1.343178e-02
39	5	3.421530e+06	-5.561448e-03
39	6	3.387683e+06	-7.348380e-03
39	7	3.429848e+06	-7.790488e-03
39	8	3.388093e+06	-1.291600e-02
39	9	3.411772e+06	-1.337864e-02
39	10	3.379425e+06	-7.712745e-03
39	11	3.259645e+06	-1.325178e-02
39	12	3.409857e+06	-4.571454e-03
39	13	3.373365e+06	-3.384740e-03
39	14	3.389566e+06	-8.655907e-03
39	15	3.210108e+06	-4.648895e-03
39	16	3.386966e+06	-1.114819e-02
39	17	3.402340e+06	-1.383805e-02
39	18	3.304600e+06	-1.189437e-02
39	19	3.423413e+06	-7.928272e-03
39	20	3.439483e+06	-1.010956e-02
39	21	3.405442e+06	-1.460534e-02
39	22	3.373680e+06	-1.097961e-02
39	23	3.408988e+06	-2.852931e-03
39	24	3.414048e+06	-6.898847e-03
39	25	3.422154e+06	6.461495e-03
39	26	3.408567e+06	-1.287716e-02
39	27	3.424802e+06	-1.212194e-02
39	28	3.373286e+06	-8.816428e-03
39	29	3.271775e+06	-5.872234e-03
39	30	3.443477e+06	-1.470732e-02
39	31	3.393958e+06	-4.171561e-03
39	32	3.415215e+06	-1.202046e-02
39	33	3.408096e+06	-1.163870e-02
39	34	3.363136e+06	-7.855437e-03
39	35	3.437766e+06	-1.483745e-02
39	36	3.379722e+06	-1.419016e-02
39	37	3.422995e+06	-9.443761e-03
39	38	3.308458e+06	-1.264675e-02
39	39	3.507097e+06	9.752931e-01
40	1	3.348111e+06	1.257295e-03
40	2	3.422515e+06	-6.901743e-03
40	3	3.320363e+06	-1.524697e-02
40	4	3.432619e+06	-8.217224e-03
40	5	3.426229e+06	-1.063398e-02
40	6	3.394384e+06	-1.146691e-02
40	7	3.434807e+06	-1.376943e-02
40	8	3.392127e+06	-7.046542e-03
40	9	3.416681e+06	-1.347752e-02
40	10	3.382648e+06	-1.574866e-02
40	11	3.267873e+06	-2.301030e-03
40	12	3.402455e+06	-1.199730e-02
40	13	3.390650e+06	-8.401096e-03
40	14	3.402538e+06	-1.403950e-04
40	15	3.209330e+06	5.601839e-03
40	16	3.392499e+06	-1.144352e-02
40	17	3.401873e+06	-7.061786e-03
40	18	3.300568e+06	-7.227502e-03
40	19	3.426222e+06	-1.205134e-02
40	20	3.445694e+06	-1.282484e-02
40	21	3.408306e+06	-7.862744e-03
40	22	3.374063e+06	-1.324161e-02
40	23	3.413889e+06	-1.008872e-02
40	24	3.414427e+06	-9.336889e-03
40	25	3.422628e+06	-1.015270e-02
40	26	3.413760e+06	-1.109614e-02
40	27	3.430137e+06	-1.017098e-02
40	28	3.378845e+06	-1.314035e-02
40	29	3.302558e+06	-6.774147e-03
40	30	3.447964e+06	-2.467539e-02
40	31	3.406884e+06	-1.532649e-02
40	32	3.419923e+06	-1.001715e-02
40	33	3.416560e+06	-1.080326e-03
40	34	3.360003e+06	-1.638736e-02
40	35	3.442225e+06	-2.435581e-02
40	36	3.379971e+06	-1.048290e-02
40	37	3.428200e+06	-1.078534e-02
40	38	3.330145e+06	-2.801336e-03
40	39	3.322149e+06	-1.221343e-02
40	40	3.512189e+06	9.817018e-01
41	1	3.450786e+06	-8.096123e-03
41	2	3.525679e+06	-7.936931e-03
41	3	3.424104e+06	-1.315590e-02
41	4	3.536308e+06	-9.153491e-03
41	5	3.529792e+06	-7.773120e-03
41	6	3.497058e+06	-9.272547e-03
41	7	3.539155e+06	-1.342219e-02
41	8	3.495625e+06	-1.065729e-02
41	9	3.519412e+06	-1.324774e-02
41	10	3.485946e+06	-1.216523e-02
41	11	3.363466e+06	-1.362221e-02
41	12	3.505830e+06	-1.126748e-02
41	13	3.482747e+06	-1.260015e-02
41	14	3.497603e+06	-1.111332e-02
41	15	3.296195e+06	-1.184413e-02
41	16	3.496079e+06	-1.378752e-02
41	17	3.505246e+06	-1.890703e-02
41	18	3.403352e+06	-1.880880e-02
41	19	3.529504e+06	-1.248456e-02
41	20	3.548713e+06	-1.524227e-02
41	21	3.511181e+06	-9.452865e-03
41	22	3.477507e+06	-1.112117e-02
41	23	3.517600e+06	-7.188577e-03
41	24	3.518014e+06	-8.802701e-03
41	25	3.525966e+06	-1.282317e-02
41	26	3.517330e+06	-1.269817e-02
41	27	3.534199e+06	-6.161826e-03
41	28	3.481977e+06	-8.326516e-03
41	29	3.381057e+06	-8.517014e-03
41	30	3.552111e+06	-1.901930e-02
41	31	3.502548e+06	-1.246023e-02
41	32	3.523592e+06	-2.597688e-03
41	33	3.517131e+06	-7.547035e-03
41	34	3.463844e+06	-1.213846e-02
41	35	3.546127e+06	-1.919302e-02
41	36	3.483614e+06	-5.162686e-03
41	37	3.531249e+06	-1.044781e-02
41	38	3.417029e+06	-9.519369e-03
41	39	3.426322e+06	-7.464468e-03
41	40	3.430942e+06	-8.650905e-03
41	41	3.617059e+06	1.034278e+00
42	1	3.447083e+06	-1.512323e-02
42	2	3.521480e+06	-1.260309e-02
42	3	3.420222e+06	-1.621719e-03
42	4	3.532345e+06	-1.034291e-02
42	5	3.525987e+06	-1.132701e-02
42	6	3.492927e+06	-9.053934e-03
42	7	3.534744e+06	-5.752719e-03
42	8	3.490905e+06	-9.077819e-03
42	9	3.514970e+06	-7.116444e-03
42	10	3.482273e+06	-3.027488e-03
42	11	3.359553e+06	-1.161248e-02
42	12	3.501729e+06	-7.772570e-03
42	13	3.480682e+06	-1.187283e-02
42	14	3.496288e+06	-1.447342e-02
42	15	3.292307e+06	-1.227122e-02
42	16	3.492029e+06	-4.946063e-03
42	17	3.500890e+06	-1.146748e-02
42	18	3.399541e+06	-1.268514e-02
42	19	3.525432e+06	-6.052976e-03
42	20	3.544341e+06	-2.874604e-03
42	21	3.507245e+06	-1.018764e-02
42	22	3.473473e+06	-1.021752e-02
42	23	3.513487e+06	-1.215276e-02
42	24	3.514070e+06	-8.058956e-03
42	25	3.521876e+06	-9.927115e-03
42	26	3.513415e+06	-1.084131e-02
42	27	3.529645e+06	-1.435351e-02
42	28	3.477534e+06	-9.762175e-03
42	29	3.378828e+06	-9.638881e-03
42	30	3.547814e+06	-1.942791e-02
42	31	3.498293e+06	-4.982930e-03
42	32	3.519129e+06	-1.304051e-02
42	33	3.514279e+06	-1.601789e-02
42	34	3.458856e+06	-6.424161e-03
42	35	3.541862e+06	-1.881119e-02
42	36	3.479517e+06	-1.273130e-02
42	37	3.526910e+06	-7.530638e-03
42	38	3.414150e+06	-8.926143e-03
42	39	3.422041e+06	-8.502503e-03
42	40	3.427618e+06	-1.517349e-02
42	41	3.530569e+06	-1.235799e-02
42	42	3.613049e+06	1.033069e+00
43	1	3.430919e+06	-1.273113e-02
43	2	3.504929e+06	-8.468225e-03
43	3	3.403259e+06	-5.531636e-03
43	4	3.515010e+06	-9.458964e-03
43	5	3.508425e+06	-1.101501e-02
43	6	3.476117e+06	-1.430645e-02
43	7	3.517758e+06	-6.790539e-03
43	8	3.474878e+06	-7.694413e-03
43	9	3.498258e+06	-1.206445e-02
43	10	3.465195e+06	-7.513431e-03
43	11	3.342766e+06	-1.374652e-02
43	12	3.485403e+06	-9.215418e-03
43	13	3.461464e+06	-7.399929e-03
43	14	3.476897e+06	-1.176705e-02
43	15	3.275304e+06	-1.253468e-02
43	16	3.475004e+06	-9.404392e-03
43	17	3.483896e+06	-1.452040e-02
43	18	3.382745e+06	-1.548596e-02
43	19	3.508773e+06	-8.531899e-03
43	20	3.527255e+06	-8.909593e-03
43	21	3.490185e+06	3.005272e-03
43	22	3.456452e+06	-1.059340e-02
43	23	3.497547e+06	-1.258012e-02
43	24	3.500522e+06	-4.868186e-03
43	25	3.505398e+06	-7.201548e-03
43	26	3.496961e+06	-8.560208e-03
43	27	3.512426e+06	-1.385881e-02
43	28	3.460817e+06	-8.739193e-03
43	29	3.359238e+06	-1.318517e-02
43	30	3.530533e+06	-2.006271e-02
43	31	3.481370e+06	-1.290295e-02
43	32	3.502191e+06	-1.444269e-02
43	33	3.495598e+06	-8.877188e-03
43	34	3.442208e+06	-1.549580e-02
43	35	3.524554e+06	-2.015919e-02
43	36	3.462773e+06	-3.886311e-03
43	37	3.510388e+06	-1.309170e-02
43	38	3.396077e+06	-1.755731e-02
43	39	3.405694e+06	-1.289188e-02
43	40	3.410085e+06	-1.372017e-02
43	41	3.513143e+06	-9.755405e-03
43	42	3.508841e+06	-1.036069e-02
43	43	3.595700e+06	1.023643e+00
44	1	3.381741e+06	-1.221886e-02
44	2	3.456405e+06	-1.029851e-02
44	3	3.358628e+06	-2.911208e-04
44	4	3.466911e+06	-1.006312e-02
44	5	3.460583e+06	-7.277695e-03
44	6	3.427927e+06	-1.100680e-02
44	7	3.474803e+06	-6.920370e-03
44	8	3.426509e+06	-5.321314e-03
44	9	3.450396e+06	-9.782144e-03
44	10	3.417012e+06	-2.017288e-03
44	11	3.303616e+06	-1.040472e-02
44	12	3.436020e+06	-6.357419e-03
44	13	3.415301e+06	-6.772368e-03
44	14	3.431049e+06	-1.364845e-02
44	15	3.227233e+06	-1.491972e-02
44	16	3.429174e+06	-2.880662e-03
44	17	3.435912e+06	-1.254181e-02
44	18	3.340713e+06	-9.285566e-03
44	19	3.460184e+06	-7.284032e-03
44	20	3.479114e+06	-5.043872e-03
44	21	3.441741e+06	-1.021452e-02
44	22	3.410111e+06	-1.092151e-02
44	23	3.448034e+06	-8.965016e-03
44	24	3.452276e+06	-5.727894e-03
44	25	3.456925e+06	-7.470249e-03
44	26	3.450400e+06	-6.167224e-03
44	27	3.464371e+06	-1.126954e-02
44	28	3.413004e+06	-1.030778e-02
44	29	3.313775e+06	-8.949053e-03
44	30	3.482202e+06	-1.943416e-02
44	31	3.434210e+06	-1.177878e-02
44	32	3.454028e+06	-1.144582e-02
44	33	3.448265e+06	-1.439636e-02
44	34	3.395849e+06	-9.344669e-03
44	35	3.476256e+06	-1.845030e-02
44	36	3.416795e+06	-8.712294e-03
44	37	3.462099e+06	-8.377599e-03
44	38	3.348714e+06	-1.383566e-02
44	39	3.356887e+06	-9.538535e-03
44	40	3.363706e+06	-1.476686e-02
44	41	3.464901e+06	-1.397385e-02
44	42	3.462046e+06	-5.966516e-03
44	43	3.447385e+06	-6.861065e-03
44	44	3.546541e+06	9.925801e-01
45	1	3.331986e+06	-1.014088e-02
45	2	3.394272e+06	-1.196062e-02
45	3	3.299803e+06	-5.084714e-03
45	4	3.404858e+06	-6.537579e-03
45	5	3.398905e+06	-7.909262e-03
45	6	3.375222e+06	-5.344588e-03
45	7	3.409057e+06	-5.493355e-03
45	8	3.363889e+06	-8.111295e-03
45	9	3.389337e+06	-6.852636e-03
45	10	3.360543e+06	-3.531749e-03
45	11	3.244952e+06	-7.324834e-03
45	12	3.374585e+06	-8.893275e-03
45	13	3.361643e+06	-1.018268e-02
45	14	3.378540e+06	-1.179891e-02
45	15	3.179639e+06	-1.189563e-02
45	16	3.364803e+06	-5.118145e-03
45	17	3.374026e+06	-9.362761e-03
45	18	3.278513e+06	-8.644997e-03
45	19	3.398284e+06	-1.042438e-02
45	20	3.416787e+06	-7.512474e-03
45	21	3.379320e+06	-1.159233e-02
45	22	3.350850e+06	-9.262427e-03
45	23	3.386000e+06	-1.188644e-02
45	24	3.386483e+06	-1.224494e-02
45	25	3.395453e+06	-1.099105e-02
45	26	3.389292e+06	-4.843654e-03
45	27	3.402240e+06	-1.229592e-02
45	28	3.350984e+06	-1.087329e-02
45	29	3.286233e+06	-3.040495e-03
45	30	3.420335e+06	-2.037804e-02
45	31	3.380749e+06	-1.242394e-02
45	32	3.392525e+06	-1.238821e-02
45	33	3.390274e+06	-1.240524e-02
45	34	3.332896e+06	-7.951881e-03
45	35	3.414757e+06	-2.084505e-02
45	36	3.358383e+06	-1.202017e-02
45	37	3.400405e+06	-8.323004e-03
45	38	3.306401e+06	-3.928069e-03
45	39	3.294767e+06	-8.531511e-03
45	40	3.317098e+06	-1.179552e-02
45	41	3.403606e+06	-1.572365e-02
45	42	3.402047e+06	-3.835865e-03
45	43	3.382207e+06	-8.421027e-03
45	44	3.340580e+06	-6.934950e-03
45	45	3.484065e+06	9.671927e-01
46	1	3.413653e+06	-5.502532e-03
46	2	3.489024e+06	-3.147719e-03
46	3	3.388501e+06	-1.448608e-02
46	4	3.499237e+06	-7.067235e-03
46	5	3.492815e+06	-8.716792e-03
46	6	3.459844e+06	-1.262897e-02
46	7	3.503931e+06	-1.238914e-02
46	8	3.458369e+06	-7.133791e-03
46	9	3.482674e+06	-1.140300e-02
46	10	3.449558e+06	-1.360837e-02
46	11	3.329779e+06	-1.080040e-02
46	12	3.468662e+06	-9.851397e-03
46	13	3.444840e+06	-1.000269e-02
46	14	3.461303e+06	-1.043649e-02
46	15	3.262295e+06	-8.973704e-03
46	16	3.461639e+06	-1.225772e-02
46	17	3.472038e+06	-1.559989e-02
46	18	3.366733e+06	-1.725869e-02
46	19	3.492544e+06	-7.901620e-03
46	20	3.511524e+06	-1.086397e-02
46	21	3.474072e+06	-1.013622e-02
46	22	3.440573e+06	-1.061417e-02
46	23	3.480111e+06	-1.033428e-02
46	24	3.481221e+06	-1.142942e-02
46	25	3.489511e+06	-1.060974e-02
46	26	3.480448e+06	-1.280554e-02
46	27	3.496724e+06	-6.654221e-03
46	28	3.444671e+06	-9.307105e-03
46	29	3.343752e+06	-1.236573e-02
46	30	3.514443e+06	-2.120000e-02
46	31	3.464974e+06	-1.259402e-02
46	32	3.486251e+06	-3.854121e-03
46	33	3.479720e+06	-1.492778e-02
46	34	3.426998e+06	-1.256517e-02
46	35	3.508589e+06	-2.116684e-02
46	36	3.446781e+06	-4.197336e-03
46	37	3.494628e+06	-9.969546e-03
46	38	3.383927e+06	-9.841821e-03
46	39	3.393458e+06	-1.054494e-02
46	40	3.393851e+06	-9.137906e-03
46	41	3.497665e+06	-3.010382e-04
46	42	3.493089e+06	-1.261992e-02
46	43	3.476863e+06	-1.161194e-02
46	44	3.430826e+06	-1.124641e-02
46	45	3.366426e+06	-1.415939e-02
46	46	3.579340e+06	1.014656e+00
47	1	3.457965e+06	-1.519594e-02
47	2	3.533226e+06	-1.212921e-02
47	3	3.431597e+06	-2.395295e-03
47	4	3.543993e+06	-1.130409e-02
47	5	3.537292e+06	-9.478128e-03
47	6	3.504747e+06	-9.423210e-03
47	7	3.546293e+06	-5.453173e-03
47	8	3.502723e+06	-9.497256e-03
47	9	3.526718e+06	-1.010386e-02
47	10	3.493720e+06	-4.760071e-03
47	11	3.370343e+06	-9.895840e-03
47	12	3.513308e+06	-6.979086e-03
47	13	3.489741e+06	-1.070389e-02
47	14	3.505246e+06	-1.382871e-02
47	15	3.302677e+06	-1.654526e-02
47	16	3.503860e+06	-5.422834e-03
47	17	3.512747e+06	-8.041217e-03
47	18	3.410808e+06	-9.196747e-03
47	19	3.537229e+06	-5.773995e-03
47	20	3.556356e+06	-5.761803e-04
47	21	3.518852e+06	-1.173553e-02
47	22	3.484790e+06	-9.784087e-03
47	23	3.524833e+06	-1.073048e-02
47	24	3.525658e+06	-5.391415e-03
47	25	3.533773e+06	-1.026920e-02
47	26	3.524897e+06	-6.294086e-03
47	27	3.541116e+06	-1.105916e-02
47	28	3.489158e+06	-1.082442e-02
47	29	3.387602e+06	-1.085724e-02
47	30	3.559365e+06	-1.978737e-02
47	31	3.509761e+06	-8.261737e-03
47	32	3.530806e+06	-1.714574e-02
47	33	3.524447e+06	-1.537987e-02
47	34	3.470553e+06	-1.029159e-02
47	35	3.553373e+06	-2.016659e-02
47	36	3.491085e+06	-1.470747e-02
47	37	3.538594e+06	-1.097820e-02
47	38	3.424124e+06	-1.119902e-02
47	39	3.433299e+06	-1.011342e-02
47	40	3.438360e+06	-1.071523e-02
47	41	3.541905e+06	-1.442778e-02
47	42	3.537949e+06	-2.983055e-03
47	43	3.520918e+06	-4.434226e-03
47	44	3.472735e+06	-3.602537e-03
47	45	3.410767e+06	-6.792510e-03
47	46	3.504800e+06	-1.310612e-02
47	47	3.624995e+06	1.033777e+00
48	1	3.428152e+06	-1.175041e-02
48	2	3.506918e+06	-9.351977e-03
48	3	3.401698e+06	-6.619401e-03
48	4	3.518425e+06	-1.110834e-02
48	5	3.507624e+06	-7.021167e-03
48	6	3.474785e+06	-8.988660e-03
48	7	3.516858e+06	-8.182403e-03
48	8	3.473035e+06	-1.405540e-02
48	9	3.497380e+06	-1.346553e-02
48	10	3.463742e+06	-8.604703e-03
48	11	3.346396e+06	-1.164975e-02
48	12	3.484454e+06	-5.932303e-03
48	13	3.459910e+06	-6.823464e-03
48	14	3.475896e+06	-8.592778e-03
48	15	3.283669e+06	-9.940526e-03
48	16	3.474152e+06	-9.837990e-03
48	17	3.483165e+06	-1.299932e-02
48	18	3.383724e+06	-1.357139e-02
48	19	3.510931e+06	-3.451530e-03
48	20	3.526556e+06	-7.373168e-03
48	21	3.488658e+06	-1.281906e-02
48	22	3.454917e+06	-1.154358e-02
48	23	3.495307e+06	-5.604174e-03
48	24	3.496127e+06	-2.490242e-03
48	25	3.508268e+06	-4.131692e-03
48	26	3.495532e+06	-1.175617e-02
48	27	3.511419e+06	-1.498129e-02
48	28	3.459812e+06	-7.701031e-03
48	29	3.361117e+06	-1.138116e-02
48	30	3.529551e+06	-1.687514e-02
48	31	3.483364e+06	-4.453316e-03
48	32	3.500962e+06	-1.178984e-02
48	33	3.494590e+06	-1.223646e-02
48	34	3.441184e+06	-1.514865e-02
48	35	3.523544e+06	-1.729110e-02
48	36	3.461636e+06	-1.153778e-02
48	37	3.508926e+06	-1.038997e-02
48	38	3.394420e+06	-1.396504e-02
48	39	3.408259e+06	-6.458075e-03
48	40	3.412234e+06	-8.932988e-03
48	41	3.512678e+06	-1.307067e-02
48	42	3.508342e+06	-6.962275e-03
48	43	3.491076e+06	-6.118198e-03
48	44	3.442761e+06	-1.058488e-02
48	45	3.383694e+06	-1.114194e-02
48	46	3.475230e+06	-8.347380e-03
48	47	3.519949e+06	-5.744607e-03
48	48	3.595221e+06	1.017047e+00
49	1	3.455025e+06	-1.163469e-02
49	2	3.528501e+06	-1.058484e-02
49	3	3.428059e+06	-7.687215e-03
49	4	3.539406e+06	-1.439153e-02
49	5	3.532712e+06	-7.418569e-03
49	6	3.500318e+06	-9.698795e-03
49	7	3.541669e+06	-6.337098e-03
49	8	3.498093e+06	-1.444620e-02
49	9	3.522473e+06	-1.565729e-02
49	10	3.490356e+06	-9.469111e-03
49	11	3.365865e+06	-1.348614e-02
49	12	3.509208e+06	-5.838162e-03
49	13	3.485048e+06	-9.351511e-03
49	14	3.500999e+06	-6.946707e-03
49	15	3.298879e+06	-1.144434e-02
49	16	3.499226e+06	-1.164661e-02
49	17	3.508207e+06	-1.442044e-02
49	18	3.407332e+06	-1.441846e-02
49	19	3.532322e+06	-5.854334e-03
49	20	3.551459e+06	-1.073666e-02
49	21	3.513917e+06	-1.367076e-02
49	22	3.481543e+06	-1.377383e-02
49	23	3.520343e+06	-2.530341e-03
49	24	3.521242e+06	-4.266415e-03
49	25	3.529005e+06	-9.124811e-03
49	26	3.520246e+06	-1.447182e-02
49	27	3.536529e+06	-9.545204e-03
49	28	3.484536e+06	-7.401544e-03
49	29	3.383338e+06	-8.648290e-03
49	30	3.554638e+06	-1.331150e-02
49	31	3.505056e+06	-4.223093e-03
49	32	3.526364e+06	-6.653664e-03
49	33	3.520291e+06	-9.711197e-03
49	34	3.466425e+06	-1.189057e-02
49	35	3.548734e+06	-1.326706e-02
49	36	3.487068e+06	-1.173651e-02
49	37	3.533874e+06	-1.330910e-02
49	38	3.419440e+06	-1.305490e-02
49	39	3.429205e+06	-3.485551e-03
49	40	3.433721e+06	-1.335935e-02
49	41	3.537538e+06	-7.693063e-03
49	42	3.533192e+06	-8.606803e-03
49	43	3.516085e+06	-8.731248e-03
49	44	3.467798e+06	-9.482550e-03
49	45	3.405769e+06	-1.163308e-02
49	46	3.500567e+06	-7.965136e-03
49	47	3.545139e+06	-6.244727e-03
49	48	3.515373e+06	-3.534310e-03
49	49	3.620302e+06	1.033363e+00
50	1	3.400388e+06	-1.254234e-02
50	2	3.462840e+06	-1.066240e-02
50	3	3.361382e+06	-1.055171e-02
50	4	3.473415e+06	-1.121297e-02
50	5	3.466957e+06	-7.090050e-03
50	6	3.443404e+06	-4.698805e-03
50	7	3.475696e+06	-7.772680e-03
50	8	3.432308e+06	-1.186133e-02
50	9	3.457082e+06	-4.798482e-03
50	10	3.426862e+06	-9.085457e-03
50	11	3.305481e+06	-1.274029e-02
50	12	3.443256e+06	-8.141513e-03
50	13	3.420130e+06	-1.082348e-02
50	14	3.435914e+06	-1.404058e-02
50	15	3.246415e+06	-9.229003e-03
50	16	3.433165e+06	-9.961874e-03
50	17	3.442464e+06	-1.577916e-02
50	18	3.340488e+06	-1.404833e-02
50	19	3.467183e+06	-9.545471e-03
50	20	3.485882e+06	-8.628786e-03
50	21	3.448425e+06	-8.987755e-03
50	22	3.414678e+06	-8.013231e-03
50	23	3.454640e+06	-8.498703e-03
50	24	3.455609e+06	-6.361366e-03
50	25	3.463929e+06	-6.239835e-03
50	26	3.454583e+06	-1.054204e-02
50	27	3.470687e+06	-1.157308e-02
50	28	3.420202e+06	-1.129892e-02
50	29	3.341220e+06	-7.665132e-03
50	30	3.488840e+06	-2.005022e-02
50	31	3.448636e+06	-6.590069e-03
50	32	3.460553e+06	-8.949464e-03
50	33	3.454272e+06	-1.238874e-02
50	34	3.400812e+06	-3.874450e-03
50	35	3.482928e+06	-2.061800e-02
50	36	3.420971e+06	-1.169805e-02
50	37	3.468400e+06	-1.428829e-03
50	38	3.367176e+06	-3.041231e-03
50	39	3.362904e+06	-7.506028e-03
50	40	3.375955e+06	-1.401018e-02
50	41	3.471807e+06	-1.127916e-02
50	42	3.467747e+06	-5.497100e-03
50	43	3.450994e+06	-1.184251e-02
50	44	3.403151e+06	-1.210283e-02
50	45	3.362573e+06	-5.168635e-03
50	46	3.434858e+06	-1.201515e-02
50	47	3.479350e+06	-9.602972e-03
50	48	3.452575e+06	-1.027787e-02
50	49	3.474776e+06	-8.801798e-03
50	50	3.553695e+06	1.008981e+00
51	1	3.459119e+06	-6.854163e-03
51	2	3.534214e+06	-5.782600e-03
51	3	3.432170e+06	-1.226208e-02
51	4	3.544724e+06	-8.499674e-03
51	5	3.538147e+06	-8.204961e-03
51	6	3.505445e+06	-1.021618e-02
51	7	3.546942e+06	-1.184594e-02
51	8	3.503245e+06	-1.090867e-02
51	9	3.527485e+06	-1.234121e-02
51	10	3.494159e+06	-1.365483e-02
51	11	3.371496e+06	-9.244713e-03
51	12	3.513986e+06	-1.057828e-02
51	13	3.491311e+06	-4.299695e-03
51	14	3.506438e+06	-7.632672e-03
51	15	3.303963e+06	-9.205829e-03
51	16	3.504104e+06	-1.319769e-02
51	17	3.513105e+06	-1.957798e-02
51	18	3.410958e+06	-1.797344e-02
51	19	3.537669e+06	-8.923169e-03
51	20	3.557007e+06	-1.340707e-02
51	21	3.519377e+06	-9.674581e-03
51	22	3.485545e+06	-1.028309e-02
51	23	3.525766e+06	-1.019824e-02
51	24	3.526558e+06	-1.004106e-02
51	25	3.534464e+06	-1.013444e-02
51	26	3.526059e+06	-6.961530e-03
51	27	3.542106e+06	-6.142621e-03
51	28	3.489848e+06	-7.265001e-03
51	29	3.388391e+06	-1.041302e-02
51	30	3.560146e+06	-2.155496e-02
51	31	3.509965e+06	-1.541751e-02
51	32	3.531403e+06	-8.607120e-03
51	33	3.525537e+06	-5.672430e-03
51	34	3.471590e+06	-7.877253e-03
51	35	3.554086e+06	-2.159316e-02
51	36	3.491934e+06	-4.766407e-03
51	37	3.539572e+06	-4.466155e-03
51	38	3.425247e+06	-8.213422e-03
51	39	3.433893e+06	-9.873570e-03
51	40	3.439602e+06	-9.108141e-03
51	41	3.543058e+06	-4.322035e-03
51	42	3.538460e+06	-1.558719e-02
51	43	3.521611e+06	-1.013906e-02
51	44	3.473224e+06	-9.156315e-03
51	45	3.411206e+06	-1.081711e-02
51	46	3.505870e+06	-5.499743e-03
51	47	3.549976e+06	-1.234354e-02
51	48	3.520803e+06	-9.698289e-03
51	49	3.545653e+06	-1.056305e-02
51	50	3.480005e+06	-1.256577e-02
51	51	3.625735e+06	1.036532e+00
52	1	3.454599e+06	-1.424471e-02
52	2	3.530032e+06	-1.116239e-02
52	3	3.428247e+06	-6.380685e-03
52	4	3.540643e+06	-1.484792e-02
52	5	3.534472e+06	3.866730e-03
52	6	3.501467e+06	-8.044159e-04
52	7	3.543185e+06	-3.751554e-04
52	8	3.499161e+06	-1.666514e-02
52	9	3.523490e+06	-1.451901e-02
52	10	3.489990e+06	-8.686260e-03
52	11	3.366986e+06	-1.719647e-02
52	12	3.510449e+06	-4.137100e-03
52	13	3.486289e+06	-6.406920e-03
52	14	3.502275e+06	-1.227595e-02
52	15	3.299983e+06	-1.289321e-02
52	16	3.500370e+06	-1.216167e-02
52	17	3.509463e+06	-1.491750e-02
52	18	3.407367e+06	-1.372862e-02
52	19	3.533943e+06	-5.626412e-03
52	20	3.553165e+06	-7.513250e-03
52	21	3.515100e+06	-1.644872e-02
52	22	3.481247e+06	-1.508451e-02
52	23	3.522306e+06	-7.553762e-03
52	24	3.522139e+06	-7.536083e-03
52	25	3.530663e+06	-7.123069e-03
52	26	3.521850e+06	-1.466257e-02
52	27	3.537986e+06	-8.152191e-03
52	28	3.486033e+06	-7.969171e-03
52	29	3.384625e+06	-1.006192e-02
52	30	3.556208e+06	-1.438646e-02
52	31	3.506209e+06	-4.213353e-03
52	32	3.527462e+06	-1.097124e-02
52	33	3.520968e+06	-1.348072e-02
52	34	3.467393e+06	-1.201789e-02
52	35	3.550207e+06	-1.416265e-02
52	36	3.488180e+06	-1.220321e-02
52	37	3.535672e+06	-1.299477e-02
52	38	3.420919e+06	-6.259942e-03
52	39	3.429990e+06	-8.111669e-03
52	40	3.434921e+06	-1.278071e-02
52	41	3.538561e+06	-9.575570e-03
52	42	3.534382e+06	-8.110462e-03
52	43	3.517588e+06	-8.959693e-03
52	44	3.469877e+06	-1.180996e-02
52	45	3.407431e+06	-8.375489e-03
52	46	3.501582e+06	-1.101292e-02
52	47	3.546058e+06	-7.109507e-03
52	48	3.516634e+06	-2.323045e-03
52	49	3.541878e+06	-3.478813e-03
52	50	3.475852e+06	-5.332232e-03
52	51	3.546855e+06	-1.000372e-02
52	52	3.621528e+06	1.041449e+00
53	1	3.450690e+06	-5.632152e-03
53	2	3.526504e+06	-6.409552e-03
53	3	3.423821e+06	-1.352603e-02
53	4	3.536724e+06	-7.501587e-03
53	5	3.529839e+06	-1.124287e-02
53	6	3.497285e+06	-1.214697e-02
53	7	3.539081e+06	-9.946597e-03
53	8	3.497825e+06	-6.442080e-03
53	9	3.519692e+06	-1.065551e-02
53	10	3.485894e+06	-1.443073e-02
53	11	3.365059e+06	-1.195479e-02
53	12	3.505738e+06	-1.271500e-02
53	13	3.482066e+06	-1.052795e-02
53	14	3.497885e+06	-1.084343e-02
53	15	3.300610e+06	-7.791955e-03
53	16	3.496020e+06	-1.185016e-02
53	17	3.505567e+06	-1.613983e-02
53	18	3.403272e+06	-1.449113e-02
53	19	3.529612e+06	-1.008651e-02
53	20	3.548945e+06	-1.209701e-02
53	21	3.511128e+06	-8.468566e-03
53	22	3.477140e+06	-1.264910e-02
53	23	3.517473e+06	-1.166946e-02
53	24	3.518219e+06	-9.175411e-03
53	25	3.526725e+06	-1.118145e-02
53	26	3.517166e+06	-1.071201e-02
53	27	3.533873e+06	-8.038985e-03
53	28	3.482060e+06	-9.103443e-03
53	29	3.379864e+06	-1.037960e-02
53	30	3.552010e+06	-2.024996e-02
53	31	3.502304e+06	-1.595973e-02
53	32	3.523480e+06	-3.092537e-03
53	33	3.518423e+06	-1.188927e-02
53	34	3.463254e+06	-1.287989e-02
53	35	3.546108e+06	-2.007484e-02
53	36	3.483850e+06	-5.129780e-03
53	37	3.531391e+06	-8.407112e-03
53	38	3.416579e+06	-1.427294e-02
53	39	3.429547e+06	-1.135617e-02
53	40	3.431121e+06	-6.782450e-03
53	41	3.534680e+06	-3.277891e-03
53	42	3.530113e+06	-1.351578e-02
53	43	3.513499e+06	-9.068862e-03
53	44	3.464922e+06	-1.167286e-02
53	45	3.402817e+06	-1.417443e-02
53	46	3.499823e+06	2.578157e-03
53	47	3.542159e+06	-1.265816e-02
53	48	3.512492e+06	-1.081261e-02
53	49	3.537318e+06	-1.367331e-02
53	50	3.471492e+06	-1.224569e-02
53	51	3.542810e+06	-5.540658e-03
53	52	3.538561e+06	-8.634605e-03
53	53	3.617949e+06	1.029468e+00
54	1	3.359228e+06	-8.032043e-03
54	2	3.432362e+06	-1.022749e-02
54	3	3.336115e+06	-1.383753e-02
54	4	3.442638e+06	-1.020761e-02
54	5	3.437104e+06	-1.020227e-02
54	6	3.403571e+06	-1.012172e-02
54	7	3.444846e+06	-1.442890e-02
54	8	3.402257e+06	-1.031661e-02
54	9	3.426475e+06	-9.061129e-03
54	10	3.392952e+06	-1.521093e-02
54	11	3.270674e+06	-1.269170e-02
54	12	3.412534e+06	-1.039577e-02
54	13	3.397028e+06	-7.967236e-03
54	14	3.405409e+06	-8.236143e-03
54	15	3.214955e+06	-8.194313e-03
54	16	3.402475e+06	-1.343591e-02
54	17	3.418951e+06	-1.616812e-02
54	18	3.310574e+06	-1.742895e-02
54	19	3.436160e+06	-1.424169e-02
54	20	3.454905e+06	-1.258135e-02
54	21	3.418316e+06	-1.072627e-02
54	22	3.383938e+06	-1.133111e-02
54	23	3.424047e+06	-2.127456e-03
54	24	3.424754e+06	-1.218781e-02
54	25	3.432796e+06	-1.015406e-02
54	26	3.424257e+06	-1.229932e-02
54	27	3.440925e+06	5.368240e-03
54	28	3.396898e+06	-1.052588e-02
54	29	3.295753e+06	-2.265553e-03
54	30	3.458315e+06	-1.770445e-02
54	31	3.409283e+06	-1.035149e-02
54	32	3.430487e+06	-5.617645e-03
54	33	3.423596e+06	-5.949959e-03
54	34	3.374794e+06	-3.966099e-04
54	35	3.452505e+06	-1.775361e-02
54	36	3.390497e+06	-1.051492e-02
54	37	3.438632e+06	-1.072887e-02
54	38	3.330885e+06	-3.367003e-03
54	39	3.336066e+06	-9.069740e-03
54	40	3.351460e+06	-4.760154e-03
54	41	3.442216e+06	-5.065984e-03
54	42	3.436915e+06	-1.511572e-02
54	43	3.420346e+06	-1.488151e-02
54	44	3.372295e+06	-1.432523e-02
54	45	3.312561e+06	-1.314439e-02
54	46	3.404778e+06	-8.719810e-03
54	47	3.448717e+06	-1.258248e-02
54	48	3.419003e+06	-1.076958e-02
54	49	3.443991e+06	-6.582567e-03
54	50	3.378473e+06	-1.028380e-02
54	51	3.449452e+06	-8.996470e-03
54	52	3.445549e+06	-8.666331e-03
54	53	3.441139e+06	-7.950981e-03
54	54	3.522149e+06	9.818157e-01
55	1	3.325196e+06	-7.564045e-03
55	2	3.396758e+06	-5.171597e-03
55	3	3.301345e+06	-1.362119e-02
55	4	3.407694e+06	-6.814632e-03
55	5	3.397526e+06	-1.022828e-02
55	6	3.363792e+06	-1.053204e-02
55	7	3.405560e+06	-1.365096e-02
55	8	3.369644e+06	-4.557568e-03
55	9	3.387932e+06	-1.275833e-02
55	10	3.353625e+06	-1.339448e-02
55	11	3.246974e+06	-1.141264e-02
55	12	3.375462e+06	-1.026929e-02
55	13	3.352353e+06	-1.080532e-02
55	14	3.365859e+06	-1.140474e-02
55	15	3.189264e+06	-6.346243e-03
55	16	3.362978e+06	-1.571793e-02
55	17	3.374562e+06	-1.591639e-02
55	18	3.276323e+06	-1.470546e-02
55	19	3.399732e+06	-1.181964e-02
55	20	3.415199e+06	-1.583071e-02
55	21	3.377881e+06	-1.066113e-02
55	22	3.343959e+06	-1.312433e-02
55	23	3.384750e+06	-6.025905e-03
55	24	3.385001e+06	-1.008137e-02
55	25	3.399142e+06	-1.233607e-02
55	26	3.385132e+06	-1.101176e-02
55	27	3.400584e+06	-8.457663e-03
55	28	3.360592e+06	-9.898104e-03
55	29	3.249082e+06	-4.533800e-03
55	30	3.418509e+06	-1.578516e-02
55	31	3.370302e+06	-9.858883e-03
55	32	3.392070e+06	2.233873e-03
55	33	3.386973e+06	-6.322108e-03
55	34	3.331249e+06	-1.162018e-02
55	35	3.412860e+06	-1.564698e-02
55	36	3.350846e+06	-5.079302e-03
55	37	3.399038e+06	-9.138877e-03
55	38	3.284568e+06	-1.316631e-02
55	39	3.301829e+06	-8.574462e-03
55	40	3.298889e+06	-9.600190e-03
55	41	3.402356e+06	3.075596e-03
55	42	3.398131e+06	-1.569213e-02
55	43	3.381251e+06	-1.107679e-02
55	44	3.332718e+06	-1.448970e-02
55	45	3.270862e+06	-1.281491e-02
55	46	3.366906e+06	-1.341023e-03
55	47	3.409129e+06	-1.506125e-02
55	48	3.385705e+06	-1.233229e-02
55	49	3.404824e+06	-6.055880e-03
55	50	3.339736e+06	-1.180357e-02
55	51	3.410177e+06	-7.376974e-03
55	52	3.406590e+06	-1.056726e-02
55	53	3.405755e+06	-1.639051e-03
55	54	3.317727e+06	-2.359525e-03
55	55	3.482061e+06	9.578131e-01
56	1	3.392718e+06	-1.085149e-02
56	2	3.463077e+06	-5.843309e-03
56	3	3.369116e+06	-1.079811e-02
56	4	3.473570e+06	-5.920373e-03
56	5	3.467557e+06	6.739071e-04
56	6	3.438919e+06	-1.618264e-04
56	7	3.475569e+06	-1.021556e-02
56	8	3.432707e+06	-6.000479e-03
56	9	3.457072e+06	-1.178360e-02
56	10	3.430593e+06	-1.005693e-02
56	11	3.298835e+06	-1.705105e-02
56	12	3.443508e+06	-1.182939e-02
56	13	3.418966e+06	-1.073405e-02
56	14	3.435172e+06	-1.016523e-02
56	15	3.234910e+06	-9.789181e-03
56	16	3.441000e+06	-1.523559e-02
56	17	3.443230e+06	-1.642720e-02
56	18	3.352598e+06	-1.613574e-02
56	19	3.466748e+06	-1.198778e-02
56	20	3.485603e+06	-1.387029e-02
56	21	3.447937e+06	-1.088285e-02
56	22	3.426393e+06	-1.023839e-02
56	23	3.454541e+06	-1.184084e-02
56	24	3.454992e+06	-1.280418e-02
56	25	3.463118e+06	-1.230379e-02
56	26	3.457249e+06	-1.321339e-02
56	27	3.470798e+06	-4.945498e-03
56	28	3.419333e+06	-1.209722e-02
56	29	3.316737e+06	-1.261103e-02
56	30	3.488614e+06	-2.255283e-02
56	31	3.439258e+06	-9.354116e-03
56	32	3.462206e+06	-9.903413e-04
56	33	3.454300e+06	-8.740547e-03
56	34	3.407681e+06	-7.718019e-03
56	35	3.482744e+06	-2.224497e-02
56	36	3.428681e+06	-5.104813e-03
56	37	3.468693e+06	-8.095166e-03
56	38	3.360059e+06	-3.949037e-03
56	39	3.364275e+06	-8.476170e-03
56	40	3.367939e+06	-8.926372e-03
56	41	3.471570e+06	-4.466349e-03
56	42	3.467270e+06	-1.456068e-02
56	43	3.450597e+06	-1.381752e-02
56	44	3.402266e+06	-1.414386e-02
56	45	3.342543e+06	-8.941256e-03
56	46	3.437246e+06	-6.072689e-03
56	47	3.478877e+06	-1.493085e-02
56	48	3.449189e+06	-1.090628e-02
56	49	3.476188e+06	-1.005237e-02
56	50	3.408144e+06	-8.505799e-03
56	51	3.479851e+06	-7.688005e-03
56	52	3.476356e+06	2.357998e-04
56	53	3.471884e+06	-5.137477e-03
56	54	3.377794e+06	-1.043666e-02
56	55	3.338686e+06	-4.952704e-03
56	56	3.553679e+06	1.006090e+00
57	1	3.432655e+06	-1.130417e-03
57	2	3.512278e+06	-1.056363e-02
57	3	3.405866e+06	-1.158358e-02
57	4	3.518569e+06	-2.596961e-03
57	5	3.511614e+06	-1.553635e-02
57	6	3.479616e+06	-1.342929e-02
57	7	3.520956e+06	-1.422099e-02
57	8	3.481218e+06	-5.065422e-03
57	9	3.502353e+06	-6.544983e-03
57	10	3.468488e+06	-1.335618e-02
57	11	3.356153e+06	1.042586e-03
57	12	3.492615e+06	-9.561150e-03
57	13	3.464679e+06	-1.356172e-02
57	14	3.480368e+06	-5.176495e-03
57	15	3.288027e+06	-8.465940e-04
57	16	3.478447e+06	-8.755642e-03
57	17	3.487936e+06	-4.954210e-03
57	18	3.385513e+06	-7.309924e-03
57	19	3.512040e+06	-1.597282e-02
57	20	3.531412e+06	-6.464766e-03
57	21	3.493748e+06	-3.494688e-03
57	22	3.459810e+06	-8.943394e-03
57	23	3.499843e+06	-1.538249e-02
57	24	3.500017e+06	-1.531819e-02
57	25	3.508802e+06	-1.128543e-02
57	26	3.499891e+06	-3.822623e-03
57	27	3.515813e+06	-1.094455e-02
57	28	3.464175e+06	-1.575857e-02
57	29	3.362630e+06	-9.788385e-03
57	30	3.534378e+06	-2.610041e-02
57	31	3.484251e+06	-1.895438e-02
57	32	3.505709e+06	-1.292588e-02
57	33	3.500883e+06	-5.184841e-03
57	34	3.446084e+06	-1.098086e-02
57	35	3.528390e+06	-2.600243e-02
57	36	3.465974e+06	-1.032097e-02
57	37	3.513571e+06	-9.312294e-03
57	38	3.399005e+06	-8.418637e-03
57	39	3.410457e+06	-1.367367e-02
57	40	3.413273e+06	1.381586e-03
57	41	3.516743e+06	-1.299378e-02
57	42	3.512430e+06	-1.313546e-02
57	43	3.495971e+06	-1.075035e-02
57	44	3.447219e+06	-8.336778e-03
57	45	3.385327e+06	-1.107482e-02
57	46	3.479685e+06	-1.146567e-02
57	47	3.524312e+06	-1.158957e-02
57	48	3.497255e+06	-1.408190e-02
57	49	3.519588e+06	-1.900091e-02
57	50	3.454047e+06	-1.112932e-02
57	51	3.525073e+06	-1.171107e-02
57	52	3.520957e+06	-1.580513e-02
57	53	3.519342e+06	-1.042163e-02
57	54	3.423108e+06	-1.142580e-02
57	55	3.388578e+06	-1.238708e-02
57	56	3.453528e+06	-1.380583e-02
57	57	3.599625e+06	1.036323e+00
58	1	3.462980e+06	-1.023900e-02
58	2	3.537980e+06	-9.878607e-03
58	3	3.436023e+06	-8.197955e-03
58	4	3.548852e+06	-1.226056e-02
58	5	3.542568e+06	-7.310185e-03
58	6	3.509685e+06	-6.481867e-03
58	7	3.550964e+06	-8.772106e-03
58	8	3.507574e+06	-1.285817e-02
58	9	3.531834e+06	-1.296862e-02
58	10	3.498264e+06	-9.064564e-03
58	11	3.374906e+06	-1.088306e-02
58	12	3.517907e+06	-7.053971e-03
58	13	3.494967e+06	-1.563534e-03
58	14	3.510338e+06	-6.995527e-03
58	15	3.307685e+06	-9.935562e-03
58	16	3.508477e+06	-6.241489e-03
58	17	3.517590e+06	-1.231329e-02
58	18	3.415115e+06	-1.403494e-02
58	19	3.541879e+06	-5.452763e-03
58	20	3.561036e+06	-1.229201e-02
58	21	3.523415e+06	-1.289863e-02
58	22	3.489559e+06	-1.215168e-02
58	23	3.530228e+06	-4.976264e-03
58	24	3.530426e+06	-3.240736e-03
58	25	3.538985e+06	-2.884394e-03
58	26	3.529987e+06	-1.097823e-02
58	27	3.546397e+06	-7.761874e-03
58	28	3.494326e+06	1.722061e-03
58	29	3.392368e+06	-1.007948e-02
58	30	3.563888e+06	-1.793010e-02
58	31	3.514629e+06	-1.303173e-02
58	32	3.535677e+06	-9.734767e-03
58	33	3.529433e+06	-1.039445e-02
58	34	3.475544e+06	-1.310079e-02
58	35	3.558017e+06	-1.799867e-02
58	36	3.496200e+06	-1.108341e-02
58	37	3.543475e+06	-9.028933e-03
58	38	3.428719e+06	-1.359553e-02
58	39	3.438132e+06	-6.356853e-03
58	40	3.443089e+06	-1.126309e-02
58	41	3.546689e+06	-8.943869e-03
58	42	3.542848e+06	-1.078160e-02
58	43	3.526010e+06	-8.235522e-03
58	44	3.477236e+06	-7.777846e-03
58	45	3.415585e+06	-8.782194e-03
58	46	3.509918e+06	-9.630307e-03
58	47	3.554121e+06	-8.482463e-03
58	48	3.524863e+06	-5.970855e-03
58	49	3.549570e+06	-7.189743e-03
58	50	3.484025e+06	-9.748723e-03
58	51	3.555670e+06	-6.694780e-03
58	52	3.551019e+06	-9.126139e-03
58	53	3.546911e+06	-9.872682e-03
58	54	3.453412e+06	-1.006156e-02
58	55	3.413904e+06	-9.738427e-03
58	56	3.483623e+06	-1.368843e-02
58	57	3.529098e+06	-1.502415e-02
58	58	3.629865e+06	1.040200e+00
59	1	2.542107e+06	-9.078564e-03
59	2	2.592840e+06	-1.138804e-02
59	3	2.524140e+06	-5.444728e-03
59	4	2.599710e+06	-1.460444e-02
59	5	2.594236e+06	-1.755929e-03
59	6	2.572846e+06	-4.573959e-03
59	7	2.602005e+06	-7.750975e-03
59	8	2.572317e+06	-1.559857e-02
59	9	2.588001e+06	-1.355131e-02
59	10	2.566024e+06	-8.642353e-03
59	11	2.490223e+06	-7.074917e-03
59	12	2.577187e+06	-6.600661e-03
59	13	2.563957e+06	-5.319437e-03
59	14	2.574360e+06	-7.829669e-03
59	15	2.441841e+06	6.622460e-03
59	16	2.573035e+06	-9.231710e-03
59	17	2.578758e+06	-1.215313e-02
59	18	2.509655e+06	-5.330292e-03
59	19	2.594890e+06	-7.261966e-03
59	20	2.608350e+06	-1.268951e-02
59	21	2.583184e+06	-1.612158e-02
59	22	2.559574e+06	-1.205685e-02
59	23	2.586932e+06	-6.552654e-03
59	24	2.587555e+06	-6.509953e-03
59	25	2.592444e+06	-8.314983e-03
59	26	2.586178e+06	-1.719272e-02
59	27	2.597358e+06	-1.464483e-02
59	28	2.562129e+06	-3.194924e-03
59	29	2.500454e+06	-6.911292e-04
59	30	2.610480e+06	-1.445877e-02
59	31	2.600456e+06	3.786711e-01
59	32	2.590321e+06	-9.767211e-03
59	33	2.586367e+06	-1.239828e-02
59	34	2.550253e+06	-6.961141e-03
59	35	2.606219e+06	-1.393285e-02
59	36	2.562371e+06	-1.054380e-02
59	37	2.595186e+06	-1.152524e-02
59	38	2.520834e+06	-3.036520e-03
59	39	2.525040e+06	1.505953e-03
59	40	2.533594e+06	-8.124681e-03
59	41	2.597926e+06	-1.043551e-02
59	42	2.595557e+06	-8.437748e-03
59	43	2.583850e+06	-9.554263e-03
59	44	2.551649e+06	-7.056762e-03
59	45	2.518272e+06	-1.461736e-03
59	46	2.573138e+06	-9.789468e-03
59	47	2.603194e+06	-1.005152e-02
59	48	2.585832e+06	-3.410459e-03
59	49	2.599994e+06	-3.635265e-03
59	50	2.561029e+06	-3.903146e-03
59	51	2.603725e+06	-1.369522e-02
59	52	2.600981e+06	-2.343925e-03
59	53	2.598462e+06	-1.230100e-02
59	54	2.535852e+06	-1.956700e-03
59	55	2.510667e+06	4.423622e-05
59	56	2.556395e+06	-2.198842e-03
59	57	2.586802e+06	-1.797057e-02
59	58	2.606596e+06	-1.138882e-02
59	59	2.660686e+06	4.032312e-01
60	1	3.442231e+06	-5.471249e-03
60	2	3.517692e+06	-7.752426e-03
60	3	3.415578e+06	-7.921454e-03
60	4	3.528216e+06	-1.189378e-02
60	5	3.521879e+06	-1.217918e-02
60	6	3.488862e+06	-1.118837e-02
60	7	3.530876e+06	-8.626567e-03
60	8	3.487007e+06	-8.824273e-03
60	9	3.511411e+06	-1.174441e-02
60	10	3.477932e+06	-8.452194e-03
60	11	3.355352e+06	-9.074257e-03
60	12	3.497477e+06	-8.431754e-03
60	13	3.481864e+06	-8.878314e-03
60	14	3.493052e+06	-9.716423e-03
60	15	3.290028e+06	-1.126842e-02
60	16	3.487716e+06	-9.352032e-03
60	17	3.497137e+06	-1.450291e-02
60	18	3.394431e+06	-1.619796e-02
60	19	3.521512e+06	-6.877305e-03
60	20	3.540972e+06	-7.691318e-03
60	21	3.503352e+06	-8.778811e-03
60	22	3.469310e+06	-1.086175e-02
60	23	3.509362e+06	-1.373940e-02
60	24	3.510378e+06	-5.433626e-03
60	25	3.518327e+06	-6.736364e-03
60	26	3.509597e+06	-5.965282e-03
60	27	3.525538e+06	-6.924007e-03
60	28	3.473383e+06	-1.009113e-02
60	29	3.376755e+06	-1.037060e-02
60	30	3.543789e+06	-2.409864e-02
60	31	3.493755e+06	-1.479131e-02
60	32	3.515035e+06	-1.150872e-02
60	33	3.510407e+06	-9.910790e-03
60	34	3.455239e+06	-9.719202e-03
60	35	3.537782e+06	-2.396204e-02
60	36	3.475505e+06	-8.452091e-03
60	37	3.523283e+06	-1.044676e-02
60	38	3.412577e+06	-1.129011e-02
60	39	3.417526e+06	-9.368878e-03
60	40	3.426513e+06	-9.625590e-03
60	41	3.526832e+06	-7.578006e-03
60	42	3.524428e+06	-8.089015e-03
60	43	3.505890e+06	-4.474761e-03
60	44	3.457173e+06	-7.527347e-03
60	45	3.400552e+06	-8.718013e-03
60	46	3.489036e+06	-1.354841e-02
60	47	3.533961e+06	-8.102694e-03
60	48	3.504120e+06	-8.512263e-03
60	49	3.529474e+06	-1.035184e-02
60	50	3.463332e+06	-1.167110e-02
60	51	3.534953e+06	-7.692926e-03
60	52	3.530775e+06	-9.620698e-03
60	53	3.526650e+06	-7.304328e-03
60	54	3.437520e+06	-1.166368e-02
60	55	3.393267e+06	-1.268955e-02
60	56	3.463318e+06	-1.198683e-02
60	57	3.508663e+06	-1.225281e-02
60	58	3.538946e+06	-8.752925e-03
60	59	2.593146e+06	-1.289772e-02
60	60	3.609510e+06	1.030212e+00
61	1	3.420444e+06	-1.273135e-02
61	2	3.485858e+06	-1.191303e-02
61	3	3.385482e+06	-4.707874e-03
61	4	3.496581e+06	-6.759984e-03
61	5	3.490037e+06	-1.178386e-02
61	6	3.463548e+06	-1.296380e-02
61	7	3.498714e+06	-1.085768e-02
61	8	3.455244e+06	-9.337654e-03
61	9	3.479877e+06	-9.881215e-03
61	10	3.449740e+06	-4.963073e-03
61	11	3.324166e+06	-7.167122e-03
61	12	3.465645e+06	-1.028986e-02
61	13	3.442618e+06	-1.085272e-02
61	14	3.458289e+06	-1.121168e-02
61	15	3.266046e+06	-1.307327e-02
61	16	3.456289e+06	-9.481127e-03
61	17	3.465302e+06	-1.467924e-02
61	18	3.363489e+06	-1.589511e-02
61	19	3.489677e+06	-1.002735e-02
61	20	3.508716e+06	-8.444936e-03
61	21	3.471096e+06	-1.197092e-02
61	22	3.437294e+06	-1.089425e-02
61	23	3.477689e+06	-1.128682e-02
61	24	3.478466e+06	-6.666684e-03
61	25	3.486340e+06	-8.405491e-03
61	26	3.477679e+06	-9.084313e-03
61	27	3.493398e+06	-1.301558e-02
61	28	3.442112e+06	-7.147124e-03
61	29	3.355718e+06	-7.838277e-03
61	30	3.511769e+06	-1.996231e-02
61	31	3.466257e+06	-1.181564e-02
61	32	3.483408e+06	-9.847004e-03
61	33	3.476989e+06	-1.307532e-02
61	34	3.423458e+06	-1.342535e-02
61	35	3.505883e+06	-1.992378e-02
61	36	3.443662e+06	-1.077210e-02
61	37	3.491239e+06	-9.659717e-03
61	38	3.388306e+06	-1.336983e-02
61	39	3.386187e+06	-7.399133e-03
61	40	3.393303e+06	-1.373665e-02
61	41	3.494599e+06	-1.287638e-02
61	42	3.490462e+06	-7.629556e-03
61	43	3.473880e+06	-6.982937e-03
61	44	3.425808e+06	-6.357546e-03
61	45	3.376524e+06	-6.684721e-03
61	46	3.457429e+06	-1.203627e-02
61	47	3.502167e+06	-8.222320e-03
61	48	3.472836e+06	-7.072840e-03
61	49	3.497593e+06	-5.993705e-03
61	50	3.448158e+06	-1.080666e-02
61	51	3.502889e+06	-9.004764e-03
61	52	3.498910e+06	-7.282267e-03
61	53	3.494561e+06	-8.292058e-03
61	54	3.400948e+06	-1.406833e-02
61	55	3.362607e+06	-1.331341e-02
61	56	3.431359e+06	-1.304218e-02
61	57	3.477429e+06	-6.457938e-03
61	58	3.506922e+06	-7.806450e-03
61	59	2.573349e+06	-1.061270e-02
61	60	3.486179e+06	-6.147540e-03
61	61	3.576938e+06	1.010577e+00
62	1	3.411144e+06	-1.348462e-02
62	2	3.484783e+06	-1.080352e-02
62	3	3.382824e+06	-7.702660e-03
62	4	3.497426e+06	-1.223549e-02
62	5	3.488515e+06	-9.033633e-03
62	6	3.457166e+06	-1.253453e-02
62	7	3.497639e+06	-5.382312e-03
62	8	3.454360e+06	-1.144964e-02
62	9	3.478493e+06	-1.463243e-02
62	10	3.445334e+06	-7.484812e-03
62	11	3.321455e+06	-1.423331e-02
62	12	3.469572e+06	-4.106166e-03
62	13	3.442054e+06	-7.727359e-03
62	14	3.457076e+06	-9.907019e-03
62	15	3.267499e+06	-8.599662e-03
62	16	3.457530e+06	-8.255034e-03
62	17	3.464131e+06	-1.108799e-02
62	18	3.373860e+06	-1.204078e-02
62	19	3.491290e+06	-6.774480e-04
62	20	3.507828e+06	-6.014232e-03
62	21	3.469884e+06	-1.486321e-02
62	22	3.440203e+06	-1.351167e-02
62	23	3.476568e+06	-6.493564e-03
62	24	3.477152e+06	-1.871176e-03
62	25	3.488043e+06	-6.403720e-03
62	26	3.476610e+06	-1.434121e-02
62	27	3.492739e+06	-7.667183e-03
62	28	3.440983e+06	-4.308266e-03
62	29	3.339018e+06	-1.092488e-02
62	30	3.511113e+06	-1.223852e-02
62	31	3.461356e+06	-8.312927e-03
62	32	3.483070e+06	-1.038828e-02
62	33	3.475821e+06	-1.196904e-02
62	34	3.427349e+06	-1.264431e-02
62	35	3.505099e+06	-1.254545e-02
62	36	3.448411e+06	-8.961114e-03
62	37	3.490251e+06	-1.199429e-02
62	38	3.375469e+06	-1.394125e-02
62	39	3.393662e+06	-5.219208e-03
62	40	3.390012e+06	-1.202642e-02
62	41	3.493363e+06	-1.079855e-02
62	42	3.489453e+06	-4.647321e-03
62	43	3.472184e+06	-1.098290e-02
62	44	3.424174e+06	-7.613967e-03
62	45	3.361860e+06	-1.147214e-02
62	46	3.456351e+06	-1.098021e-02
62	47	3.500897e+06	-5.992603e-03
62	48	3.475739e+06	-2.810650e-03
62	49	3.496475e+06	-6.215329e-03
62	50	3.430820e+06	-8.671896e-03
62	51	3.501887e+06	-8.989842e-03
62	52	3.497877e+06	-5.108690e-03
62	53	3.493482e+06	-1.040243e-02
62	54	3.399721e+06	-1.173771e-02
62	55	3.364133e+06	-1.044083e-02
62	56	3.433049e+06	-9.759384e-03
62	57	3.475721e+06	-1.578304e-02
62	58	3.505837e+06	-7.973470e-03
62	59	2.570542e+06	-4.594199e-03
62	60	3.485341e+06	-9.163936e-03
62	61	3.453387e+06	-7.444109e-03
62	62	3.576087e+06	1.006763e+00
63	1	3.441061e+06	-1.082284e-02
63	2	3.516540e+06	-8.530194e-03
63	3	3.414132e+06	-1.380611e-03
63	4	3.529885e+06	-9.221640e-03
63	5	3.519899e+06	-1.218995e-02
63	6	3.488528e+06	-1.405371e-02
63	7	3.529130e+06	-4.034830e-03
63	8	3.485220e+06	-7.325495e-03
63	9	3.509725e+06	-8.593756e-03
63	10	3.476372e+06	-3.133072e-03
63	11	3.353832e+06	-8.564749e-03
63	12	3.496158e+06	-6.067656e-03
63	13	3.474731e+06	-7.893044e-03
63	14	3.492183e+06	-1.238299e-02
63	15	3.290218e+06	-1.488676e-02
63	16	3.486500e+06	-2.343552e-03
63	17	3.495580e+06	-8.695865e-03
63	18	3.393650e+06	-9.821538e-03
63	19	3.521441e+06	-6.523399e-03
63	20	3.538935e+06	-5.632830e-03
63	21	3.501976e+06	-8.431653e-03
63	22	3.467834e+06	-7.777371e-03
63	23	3.507793e+06	-1.344715e-02
63	24	3.508468e+06	-7.031168e-03
63	25	3.520053e+06	-6.487464e-03
63	26	3.507659e+06	-8.136346e-03
63	27	3.524172e+06	-1.114882e-02
63	28	3.471504e+06	-8.790879e-03
63	29	3.375508e+06	-1.034910e-02
63	30	3.542192e+06	-1.759261e-02
63	31	3.492234e+06	-1.015599e-02
63	32	3.513780e+06	-1.488492e-02
63	33	3.507756e+06	-1.697697e-02
63	34	3.453321e+06	-8.842709e-03
63	35	3.536151e+06	-1.785327e-02
63	36	3.473552e+06	-1.145123e-02
63	37	3.521690e+06	-8.529132e-03
63	38	3.410476e+06	-1.129716e-02
63	39	3.418273e+06	-7.611597e-03
63	40	3.425690e+06	-1.518951e-02
63	41	3.524728e+06	-1.718013e-02
63	42	3.520737e+06	-3.089665e-03
63	43	3.503803e+06	-6.111799e-03
63	44	3.455656e+06	-4.433555e-03
63	45	3.397120e+06	-4.747848e-03
63	46	3.487884e+06	-1.266561e-02
63	47	3.532568e+06	1.248802e-04
[truncated: 4,105 more rows]
