# Supplementary material for: A Genomic Reference Panel for Drosophila serrata
Source: G3 (Bethesda). 2018 Mar 1;8(4):1335–46. doi: 10.1534/g3.117.300487 (PMC5873922; doi:10.1534/g3.117.300487)
Supplement: Supplementary file 1 [file 1335FileS1.zip › grm_gcta_full.grm.id]

1	line1
2	line10
3	line100
4	line101
5	line102
6	line104
7	line108
8	line111
9	line113
10	line116
11	line117
12	line118
13	line12
14	line120
15	line121
16	line125
17	line133
18	line134
19	line138
20	line14
21	line141
22	line142
23	line143
24	line144
25	line146
26	line149
27	line155
28	line156
29	line157
30	line159
31	line160
32	line161
33	line165
34	line166
35	line167
36	line169
37	line171
38	line173
39	line174
40	line175
41	line176
42	line177
43	line18
44	line181
45	line182
46	line184
47	line187
48	line188
49	line190
50	line191
51	line193
52	line194
53	line195
54	line198
55	line2
56	line20
57	line200
58	line203
59	line206
60	line207
61	line210
62	line212
63	line214
64	line216
65	line217
66	line218
67	line222
68	line224
69	line226
70	line227
71	line228
72	line235
73	line239
74	line26
75	line28
76	line29
77	line34
78	line37
79	line42
80	line45
81	line47
82	line49
83	line50
84	line51
85	line55
86	line56
87	line57
88	line58
89	line6
90	line62
91	line63
92	line64
93	line67
94	line68
95	line69
96	line70
97	line71
98	line73
99	line74
100	line76
101	line8
102	line81
103	line82
104	line83
105	line84
106	line86
107	line9
108	line90
109	line93
110	line97
