# Supplementary material for: A Genomic Reference Panel for Drosophila serrata
Source: G3 (Bethesda). 2018 Mar 1;8(4):1335–46. doi: 10.1534/g3.117.300487 (PMC5873922; doi:10.1534/g3.117.300487)
Supplement: Supplementary file 1 [file 1335FileS1.zip › grm_reduced_Bryc.txt]

0.698023952639902	0.180902470335548	0.168880359305257	0.181079579887467	0.181715467194359	0.180164158227546	0.181629046268422	0.176721191215233	0.17827570095708	0.177016729443436	0.166273861502009	0.177903344128045	0.174148835012355	0.18362099526501	0.158961157472757	0.176224004159845	0.182424972327048	0.180864061035132	0.183565515164409	0.178092189855091	0.174257661363534	0.18117667006352	0.175909261281434	0.180149221277385	0.181232150164121	0.183243303810917	0.175800434930254	0.165281621241255	0.174790056944304	0.180697620733328	0.185616145036633	0.175032248921929	0.17894466293933	0.175197622298721	0.181992867697365	0.171759989911465	0.166537391979865	0.173765808933204	0.182286272075545	0.180395680955056	0.178449609733965	0.172550581345034	0.167178613911814	0.179064158540625	0.180579192057044	0.177111685769465	0.182476184727603	0.176509940062943	0.184124583870468	0.182160374924181
0.180902470335548	0.735368461894626	0.175961540607	0.195763668821608	0.189837967307387	0.186022643466038	0.190280741187186	0.193088887817619	0.18998306910896	0.185321673733441	0.168905965505535	0.187673176458926	0.184175796271023	0.185806057688691	0.160299081437257	0.185936222540102	0.186854844975057	0.189406929602716	0.192893640540503	0.192634377762694	0.186507027421288	0.189705668605953	0.187401110580978	0.191238839847569	0.190315949712567	0.192716530988584	0.183648735315311	0.172553782120068	0.184250481021832	0.192976860691405	0.191838451704068	0.180518377331385	0.189608578429901	0.18960110995482	0.192147859957421	0.175079193622438	0.174809261594512	0.179065225465637	0.19276134183907	0.190331953587741	0.189808093407063	0.182702372830055	0.173303830403197	0.191190828222049	0.19085047914336	0.188856396296749	0.191325260773506	0.183903730393074	0.194603921334039	0.192233213958346
0.168880359305257	0.175961540607	0.684231813015428	0.181270559464537	0.180621869057507	0.173943985410135	0.186520897446438	0.179099367066007	0.180793643984369	0.18695193515111	0.160035550959401	0.181505282967081	0.173772210483273	0.173947186185169	0.144604614517166	0.183437484163021	0.180280453053807	0.182735447505413	0.190037482284549	0.177991898904004	0.177425361722864	0.177819057052131	0.180705089208409	0.181010229761716	0.181392188915855	0.177486176448523	0.175116535997842	0.159783756656672	0.175100532122669	0.17654834936336	0.175914595906491	0.170985402353071	0.181455137491537	0.172920804324046	0.178470948234196	0.161802378778549	0.165954850923552	0.162109653181879	0.176806545216158	0.188840392421576	0.182199851149608	0.179598687971418	0.169616537563236	0.171292676756401	0.188806250821206	0.179343692893655	0.1833339924369	0.171914694038142	0.178075119054906	0.185097619481013
0.181079579887467	0.195763668821608	0.181270559464537	0.746081455935729	0.190849412218349	0.191250576022697	0.194835444061548	0.19717841138694	0.194829042511478	0.190673369591441	0.174306739914066	0.187755329684816	0.183647668390299	0.187333894305249	0.160011011684135	0.19004495075963	0.188449897867344	0.191043592570453	0.19830508419915	0.197927392745057	0.190317016637579	0.190640294916083	0.188287725265586	0.193092088592654	0.198645433277839	0.191824581678917	0.183150481334911	0.175339523325259	0.186063186616478	0.19450256345794	0.190086560835081	0.186181615292761	0.190446114563978	0.190544271665042	0.196583067230488	0.180686951483212	0.177247185245933	0.180761636234022	0.194630594459328	0.196528654054898	0.192742137188861	0.18654970442175	0.180771238559126	0.19116415509676	0.196676956631505	0.189499752078722	0.191796841628617	0.187611294808255	0.195384910442503	0.192767743389139
0.181715467194359	0.189837967307387	0.180621869057507	0.190849412218349	0.742086888692438	0.193336414420302	0.196341942177875	0.185318472958407	0.1892394223759	0.189212749250611	0.170190543219456	0.192860565865145	0.18480208125281	0.190661633416314	0.160925366419044	0.191535445000784	0.191565318901108	0.193979770202274	0.196804987632893	0.186867648075196	0.185280063657991	0.193835735325713	0.192409256585254	0.193023805391914	0.18857686194372	0.192046502081322	0.188448830942332	0.174804993894466	0.19269305863833	0.193472980821782	0.191841652479102	0.185235252807505	0.196223513501591	0.184939714579302	0.191875794079472	0.180418086380298	0.182134768723903	0.178745147962168	0.194344658556229	0.194973077388039	0.192234280883358	0.186912458925682	0.177847864027443	0.189267162426201	0.196771912957535	0.192664251663017	0.197190147562067	0.187644369483614	0.194633795234362	0.203934180560156
0.180164158227546	0.186022643466038	0.173943985410135	0.191250576022697	0.193336414420302	0.726739172401106	0.191093738045997	0.184758337327336	0.188638743594391	0.184342236572827	0.166126625850413	0.184101111520213	0.180373275529813	0.185034670905331	0.158375415641409	0.183997619794092	0.184674050251423	0.185644952011945	0.192815755014659	0.18607172201657	0.183146213634865	0.188928947197536	0.183418279512813	0.188533118018246	0.188120218038771	0.189596842254774	0.179356495993793	0.172990154449797	0.18440625207352	0.189625649230086	0.188785979245986	0.184883167553689	0.187982584712279	0.180771238559126	0.191345532348726	0.182802663781141	0.175157079148282	0.17404320943621	0.189676861630641	0.190463185364163	0.183746892416375	0.179840879949043	0.175725750179445	0.182666097379661	0.190930498519228	0.184871431378562	0.189623515380063	0.187353098955457	0.189661924680479	0.195335831891971
0.181629046268422	0.190280741187186	0.186520897446438	0.194835444061548	0.196341942177875	0.191093738045997	0.747873889955155	0.187567550882781	0.195108576864508	0.192230013183311	0.171603151934766	0.195180060840283	0.186718278573577	0.189765416406601	0.159620517129903	0.194112068903708	0.193705570474303	0.195268615616242	0.204423899140464	0.191179092046922	0.185748443738067	0.193620216473378	0.195043494438803	0.194636996009397	0.193938160126823	0.194769294710831	0.188749703795593	0.171254267455985	0.192488209036109	0.193691700449152	0.190056686934758	0.185468909385037	0.196471040104274	0.185998104190772	0.194848247161687	0.181968328422099	0.181201209338786	0.177257854496049	0.191258044497777	0.200530689773271	0.194437481032235	0.19041303988862	0.181874439021082	0.187509936932157	0.201472784558481	0.193085687042585	0.199139419558193	0.188172497364338	0.193256395044435	0.202553579595194
0.176721191215233	0.193088887817619	0.179099367066007	0.19717841138694	0.185318472958407	0.184758337327336	0.187567550882781	0.723461578765584	0.192192670807907	0.187298685779868	0.169199369883714	0.182790927606014	0.18101983208682	0.180796844759403	0.155697433862386	0.188956687247836	0.183050190383824	0.186270170068721	0.193087820892608	0.191356201598841	0.186471818895906	0.183443885713091	0.181746408019694	0.185838065439038	0.191996356605779	0.189222351575715	0.179079095490787	0.171062220953903	0.17893079291418	0.190088694685105	0.186096261291836	0.178888115913717	0.184413720548601	0.185341945308661	0.18984010115741	0.175174149948467	0.171613821184881	0.176158921734139	0.187987919337337	0.191578122001246	0.188445630167298	0.183499365813692	0.174591608892153	0.185788986888506	0.191885396404576	0.181807222745353	0.185826329263911	0.181396456615902	0.188125552663829	0.186362992544727
0.17827570095708	0.18998306910896	0.180793643984369	0.194829042511478	0.1892394223759	0.188638743594391	0.195108576864508	0.192192670807907	0.733601634075478	0.18680896719956	0.172928272799127	0.184748735002232	0.18225533125021	0.186731081673716	0.156587249322029	0.191568519676142	0.187875892211123	0.186226426143247	0.194760759310738	0.194248635305188	0.193364154470603	0.186709743173485	0.184159792395849	0.187927104611678	0.194773562410877	0.191646405201986	0.181287630264722	0.174435837840465	0.18282186843135	0.188582196568778	0.186573176772005	0.18576444761324	0.186049316591327	0.184116048470375	0.193800526800332	0.177792383926842	0.174362220014667	0.174813529294558	0.188739034545477	0.195534279944122	0.188216241289812	0.183802372516976	0.17803670975449	0.185453972434875	0.19424330068013	0.184826620528076	0.188046600212973	0.186859112675104	0.189820896507202	0.190435445313862
0.177016729443436	0.185321673733441	0.18695193515111	0.190673369591441	0.189212749250611	0.184342236572827	0.192230013183311	0.187298685779868	0.18680896719956	0.719544897048137	0.167592580816301	0.187461925306637	0.18074029773379	0.181273760239572	0.153779102691596	0.190263670387001	0.186704408548427	0.190995580944933	0.197043978835483	0.185793254588552	0.184627105550914	0.186627589947594	0.186820703374687	0.19095930549454	0.187972982387175	0.186773758674179	0.182858143881743	0.169396751010854	0.184316630372549	0.184094709970144	0.184369976623127	0.179309551293284	0.191297520723205	0.182325748300973	0.186629723797618	0.172799174872728	0.175746021754664	0.17037725509648	0.18527259518291	0.196764444482454	0.18862487356924	0.185888210914581	0.178358921107982	0.180278319203784	0.19541051664278	0.185840199289061	0.190659499566291	0.181765612669902	0.186065320466501	0.192000624305825
0.166273861502009	0.168905965505535	0.160035550959401	0.174306739914066	0.170190543219456	0.166126625850413	0.171603151934766	0.169199369883714	0.172928272799127	0.167592580816301	0.654689726370263	0.166461640304044	0.161610332276468	0.173453199904816	0.150489772880947	0.169250582284269	0.171209456605499	0.168483463200956	0.174345149214482	0.169542919737438	0.166010331024153	0.168044957021203	0.165381912192342	0.16774195031792	0.174697234468298	0.171199854280395	0.161677548552196	0.157301022154765	0.16430858563071	0.167733414917827	0.17482846624472	0.163077354167367	0.166047673399558	0.162333707434307	0.172702084696675	0.160143310385569	0.155947094315092	0.162092582381694	0.168843016929852	0.172946410524323	0.168115374071967	0.166081814999928	0.159798693606834	0.166402959428408	0.174347283064505	0.167524297615561	0.169904607316358	0.164177353854288	0.171470853233332	0.168749127528835
0.177903344128045	0.187673176458926	0.181505282967081	0.187755329684816	0.192860565865145	0.184101111520213	0.195180060840283	0.182790927606014	0.184748735002232	0.187461925306637	0.166461640304044	0.725377776086351	0.183574050564501	0.185020800880181	0.157203931978713	0.187224001029058	0.186896455050508	0.194827975586467	0.19628432822725	0.18416726087093	0.180562121256859	0.188004990137522	0.190012943009284	0.19186725867938	0.185572401111159	0.18884999474668	0.18655610597182	0.167140204611398	0.186225359218235	0.189735542506277	0.185833797738992	0.179208193417186	0.192152127657467	0.181677057893943	0.18857686194372	0.172091803590061	0.179640298046869	0.173750871983042	0.187275213429613	0.192623708512578	0.189170072250149	0.183503633513738	0.17320353945211	0.184042430644578	0.194056588803107	0.189861439657642	0.193487917771944	0.180680549933143	0.189080450549178	0.195925841423365
0.174148835012355	0.184175796271023	0.173772210483273	0.183647668390299	0.18480208125281	0.180373275529813	0.186718278573577	0.18101983208682	0.18225533125021	0.18074029773379	0.161610332276468	0.183574050564501	0.708961000933433	0.184643109426087	0.154640111175927	0.18195552532196	0.181727203369486	0.1878737583611	0.190068423109885	0.181333508040219	0.175605187653138	0.188552322668454	0.184647377126134	0.188518181068084	0.182727979030332	0.186616920697479	0.179611491071557	0.169020126481772	0.179895293124633	0.184367842773104	0.184473468349249	0.17355135700588	0.185083749455863	0.177173567420136	0.185394224634228	0.170714403400134	0.17440489701513	0.174205382037968	0.182752518305598	0.186098395141859	0.184916242229048	0.179602955671464	0.170740009600411	0.179155914091619	0.18720479637885	0.184060568369774	0.18738937440585	0.177158630469974	0.188493641792818	0.190312748937533
0.18362099526501	0.185806057688691	0.173947186185169	0.187333894305249	0.190661633416314	0.185034670905331	0.189765416406601	0.180796844759403	0.186731081673716	0.181273760239572	0.173453199904816	0.185020800880181	0.184643109426087	0.723889415695221	0.164162416904126	0.184148056220722	0.188661149019633	0.187984718562302	0.189384524177473	0.184062702219797	0.179301015893192	0.187502468457076	0.186212556118096	0.188322933790968	0.188066871788193	0.190757656667354	0.180962218136195	0.171868816262645	0.183549511289235	0.188402953166835	0.194785298586004	0.180489570356073	0.187714786534377	0.180781907809241	0.186165611417588	0.176994324018193	0.175610522278196	0.181018765161808	0.187333894305249	0.187922836911632	0.185957561040333	0.178737679487087	0.172917603549011	0.183119540509576	0.188787046170998	0.186244563868443	0.191104407296112	0.179404507619314	0.189834766532353	0.190112167035359
0.158961157472757	0.160299081437257	0.144604614517166	0.160011011684135	0.160925366419044	0.158375415641409	0.159620517129903	0.155697433862386	0.156587249322029	0.153779102691596	0.150489772880947	0.157203931978713	0.154640111175927	0.164162416904126	0.607070729254187	0.157339431455181	0.160824008542946	0.158920614322317	0.160013145534158	0.157258345154302	0.153810043516931	0.158880071171878	0.155527792785547	0.161873862754324	0.159645056405169	0.163207519018777	0.15283274020634	0.14736474952208	0.15544777340968	0.159364455127128	0.166737973882039	0.151929054721546	0.157921972511495	0.155119160506119	0.159662127205354	0.152229927574806	0.152276872275315	0.157516541007101	0.1585130489679	0.159616249429856	0.156517899196278	0.149184923591806	0.144695303143149	0.156775028124064	0.158227113064802	0.158644280744323	0.159629052529995	0.155600343686334	0.161864260429219	0.160033417109378
0.176224004159845	0.185936222540102	0.183437484163021	0.19004495075963	0.191535445000784	0.183997619794092	0.194112068903708	0.188956687247836	0.191568519676142	0.190263670387001	0.169250582284269	0.187224001029058	0.18195552532196	0.184148056220722	0.157339431455181	0.725245477384918	0.189167938400126	0.188382681591615	0.197610516016623	0.188170363514314	0.185173371156834	0.187888695311262	0.186928462800855	0.188796648496102	0.192553291461815	0.188696357545015	0.182381228401574	0.170250291020104	0.184474535274261	0.185042139380412	0.186775892524202	0.182296941325661	0.189730207881219	0.180171626702627	0.18729335115481	0.175626526153369	0.174737777618737	0.173699659582487	0.185951159490264	0.195793542721931	0.189576570679554	0.187113040827856	0.178019638954305	0.182862411581789	0.196315269052586	0.186888986575427	0.190286075812244	0.181864836695978	0.18785988833595	0.191220702122373
0.182424972327048	0.186854844975057	0.180280453053807	0.188449897867344	0.191565318901108	0.184674050251423	0.193705570474303	0.183050190383824	0.187875892211123	0.186704408548427	0.171209456605499	0.186896455050508	0.181727203369486	0.188661149019633	0.160824008542946	0.189167938400126	0.733112982420182	0.190411972963608	0.195033892113699	0.186010907290911	0.180874730285247	0.188111682638678	0.185188308106996	0.188168229664291	0.187896163786343	0.189145532974883	0.183081131209159	0.166947091184305	0.183149414409899	0.186157076017495	0.189787821831844	0.181451936716503	0.18863127511931	0.180625069832542	0.188842526271599	0.176740395865441	0.175716147854341	0.177539522699102	0.18492477762914	0.193386559895845	0.187483263806868	0.182833604606477	0.176148252484024	0.18341614566279	0.195636704745232	0.186627589947594	0.190375697513215	0.181178803913543	0.185466775535014	0.191028655620291
0.180864061035132	0.189406929602716	0.182735447505413	0.191043592570453	0.193979770202274	0.185644952011945	0.195268615616242	0.186270170068721	0.186226426143247	0.190995580944933	0.168483463200956	0.194827975586467	0.1878737583611	0.187984718562302	0.158920614322317	0.188382681591615	0.190411972963608	0.736514339357045	0.198334958099474	0.187764932009921	0.184373177398162	0.192685590163249	0.194729818485403	0.195856491297614	0.188290926040621	0.190797132892782	0.189479480503502	0.171300145231482	0.189391992652554	0.190989179394864	0.188526716468176	0.181782683470087	0.193231855769169	0.184565223900243	0.190076958509977	0.173710328832602	0.180158823602489	0.176113043958642	0.189625649230086	0.196743105982222	0.191654940602079	0.185871140114396	0.175669203153832	0.187598491708117	0.197438741089761	0.194627393684293	0.196365414528129	0.183961344343699	0.192486075186086	0.197535831265814
0.183565515164409	0.192893640540503	0.190037482284549	0.19830508419915	0.196804987632893	0.192815755014659	0.204423899140464	0.193087820892608	0.194760759310738	0.197043978835483	0.174345149214482	0.19628432822725	0.190068423109885	0.189384524177473	0.160013145534158	0.197610516016623	0.195033892113699	0.198334958099474	0.756432762397913	0.195813814297151	0.191632535176836	0.194893058012172	0.196578799530442	0.197783357868496	0.197122931286339	0.193689566599129	0.190450382264024	0.177904411053056	0.192622641587566	0.194259304555304	0.190725648917008	0.187543011607515	0.199284521359765	0.187037289152035	0.194861050261825	0.181701597169209	0.183086465834217	0.180278319203784	0.192384717309988	0.204790921344441	0.197004502610055	0.193182777218637	0.183485495788542	0.18998306910896	0.206709252515231	0.196578799530442	0.197679866142375	0.190433311463839	0.19450896500801	0.200717401650294
0.178092189855091	0.192634377762694	0.177991898904004	0.197927392745057	0.186867648075196	0.18607172201657	0.191179092046922	0.191356201598841	0.194248635305188	0.185793254588552	0.169542919737438	0.18416726087093	0.181333508040219	0.184062702219797	0.157258345154302	0.188170363514314	0.186010907290911	0.187764932009921	0.195813814297151	0.734514921885376	0.187792672060221	0.187698782659204	0.187292284229798	0.186627589947594	0.193769585974997	0.191859790204299	0.180374342454824	0.171733316786176	0.181525554542301	0.190325552037671	0.188689955994946	0.182798396081095	0.185966096440425	0.186186949917819	0.190851546068372	0.177725167651114	0.173855430634175	0.177907611828091	0.191372205474015	0.193031273866995	0.193177442593579	0.183239036110871	0.174477447915916	0.186367260244773	0.193193446468753	0.184698589526689	0.188988694998183	0.184791412002695	0.191160954321725	0.188715562195223
0.174257661363534	0.186507027421288	0.177425361722864	0.190317016637579	0.185280063657991	0.183146213634865	0.185748443738067	0.186471818895906	0.193364154470603	0.184627105550914	0.166010331024153	0.180562121256859	0.175605187653138	0.179301015893192	0.153810043516931	0.185173371156834	0.180874730285247	0.184373177398162	0.191632535176836	0.187792672060221	0.712941698151574	0.18019403212787	0.182298008250672	0.18282186843135	0.188662215944645	0.187041556852081	0.175670270078843	0.166915083433958	0.177686758350697	0.184483070674353	0.182145437974019	0.181009162836704	0.180691219183258	0.179631762646776	0.185810325388737	0.171987244938928	0.170609844749001	0.170120126168693	0.184508676874631	0.188290926040621	0.184039229869543	0.178436806633826	0.171553006459222	0.180758435458987	0.189255426251074	0.181379385815717	0.184630306325949	0.179598687971418	0.186127202117171	0.184495873774492
0.18117667006352	0.189705668605953	0.177819057052131	0.190640294916083	0.193835735325713	0.188928947197536	0.193620216473378	0.183443885713091	0.186709743173485	0.186627589947594	0.168044957021203	0.188004990137522	0.188552322668454	0.187502468457076	0.158880071171878	0.187888695311262	0.188111682638678	0.192685590163249	0.194893058012172	0.187698782659204	0.18019403212787	0.734291934557959	0.190620023340863	0.192838160439902	0.187168520928457	0.192372981134861	0.186519830521427	0.174195779712864	0.188598200443951	0.193927490876708	0.192522350636479	0.182672498929731	0.1960858801751	0.182431373877118	0.190436512238874	0.176422452211995	0.181779482695053	0.177126622719627	0.192547956836757	0.192241749358438	0.18872729837035	0.184074438394924	0.173830891358909	0.185267260557852	0.193283068169724	0.191072399545765	0.1977929601936	0.184893836803805	0.191704019152611	0.196268324352077
0.175909261281434	0.187401110580978	0.180705089208409	0.188287725265586	0.192409256585254	0.183418279512813	0.195043494438803	0.181746408019694	0.184159792395849	0.186820703374687	0.165381912192342	0.190012943009284	0.184647377126134	0.186212556118096	0.155527792785547	0.186928462800855	0.185188308106996	0.194729818485403	0.196578799530442	0.187292284229798	0.182298008250672	0.190620023340863	0.726189706020151	0.191988888130698	0.186119733642091	0.189637385405213	0.185090151005932	0.169439428011316	0.187503535382088	0.188125552663829	0.185649219711991	0.177917214153195	0.19387414462613	0.181416728191121	0.186188016842831	0.171466585533286	0.178628853135907	0.174669494417997	0.189164737625091	0.192568228411977	0.191718956102773	0.184943982279348	0.171780261486685	0.182786659905968	0.195365705792295	0.191402079374338	0.194598586708981	0.18309500123431	0.189144466049871	0.194441748732281
0.180149221277385	0.191238839847569	0.181010229761716	0.193092088592654	0.193023805391914	0.188533118018246	0.194636996009397	0.185838065439038	0.187927104611678	0.19095930549454	0.16774195031792	0.19186725867938	0.188518181068084	0.188322933790968	0.161873862754324	0.188796648496102	0.188168229664291	0.195856491297614	0.197783357868496	0.186627589947594	0.18282186843135	0.192838160439902	0.191988888130698	0.737311332340682	0.189847569632491	0.191723223802819	0.188153292714129	0.17066425792459	0.189735542506277	0.190359693638041	0.188255717515239	0.180972887386311	0.19412700585387	0.185415563134459	0.189182875350288	0.17539500342586	0.188117017263736	0.17708074494413	0.189543496004196	0.194086462703431	0.191835250929033	0.186374728719854	0.175052520497149	0.186298977044033	0.195088305289288	0.193838936100748	0.193952030151974	0.185660955887118	0.191905667979796	0.196676956631505
0.181232150164121	0.190315949712567	0.181392188915855	0.198645433277839	0.18857686194372	0.188120218038771	0.193938160126823	0.191996356605779	0.194773562410877	0.187972982387175	0.174697234468298	0.185572401111159	0.182727979030332	0.188066871788193	0.159645056405169	0.192553291461815	0.187896163786343	0.188290926040621	0.197122931286339	0.193769585974997	0.188662215944645	0.187168520928457	0.186119733642091	0.189847569632491	0.735471953620748	0.191713621477715	0.181918182946556	0.174146701162332	0.181551160742578	0.189643786955283	0.189889179707942	0.184316630372549	0.186384331044958	0.187186658653653	0.192475405935971	0.178893450538775	0.174715372193495	0.17589325740626	0.189167938400126	0.194027781827795	0.190435445313862	0.186653196147872	0.180064934201471	0.184573759300336	0.19707598658583	0.186079190491651	0.188953486472802	0.185458240134922	0.193312942070048	0.190178316386076
0.183243303810917	0.192716530988584	0.177486176448523	0.191824581678917	0.192046502081322	0.189596842254774	0.194769294710831	0.189222351575715	0.191646405201986	0.186773758674179	0.171199854280395	0.18884999474668	0.186616920697479	0.190757656667354	0.163207519018777	0.188696357545015	0.189145532974883	0.190797132892782	0.193689566599129	0.191859790204299	0.187041556852081	0.192372981134861	0.189637385405213	0.191723223802819	0.191713621477715	0.742236258194057	0.184438259823867	0.172407613393484	0.185078414830805	0.192408189660242	0.19085688069343	0.186794030249398	0.188670751344737	0.187446988356475	0.194881321837045	0.178626719285884	0.177216244420598	0.17855523531011	0.194447083357339	0.190888888443777	0.187882293761192	0.183417212587802	0.174857273220032	0.189654456205398	0.193920022401627	0.186307512444126	0.193595677198112	0.18504747400547	0.196021864674406	0.195652708620405
0.175800434930254	0.183648735315311	0.175116535997842	0.183150481334911	0.188448830942332	0.179356495993793	0.188749703795593	0.179079095490787	0.181287630264722	0.182858143881743	0.161677548552196	0.18655610597182	0.179611491071557	0.180962218136195	0.15283274020634	0.182381228401574	0.183081131209159	0.189479480503502	0.190450382264024	0.180374342454824	0.175670270078843	0.186519830521427	0.185090151005932	0.188153292714129	0.181918182946556	0.184438259823867	0.70745023511706	0.164749225660486	0.183038454208697	0.186137871367287	0.181987533072307	0.21094067711109	0.188899073297212	0.177814789352085	0.183685010765704	0.168075897846539	0.172651939221132	0.169310330084917	0.185604408861506	0.187795872835256	0.184618570150822	0.178001501229108	0.169157759808263	0.179723518197771	0.188171430439326	0.18470605800177	0.189185009200311	0.177325070771778	0.187153583978295	0.189785687981821
0.165281621241255	0.172553782120068	0.159783756656672	0.175339523325259	0.174804993894466	0.172990154449797	0.171254267455985	0.171062220953903	0.174435837840465	0.169396751010854	0.157301022154765	0.167140204611398	0.169020126481772	0.171868816262645	0.14736474952208	0.170250291020104	0.166947091184305	0.171300145231482	0.177904411053056	0.171733316786176	0.166915083433958	0.174195779712864	0.169439428011316	0.17066425792459	0.174146701162332	0.172407613393484	0.164749225660486	0.660548211608755	0.170900048352146	0.175641463103531	0.176942044692626	0.166522455029703	0.174864741695113	0.165218672665573	0.172584722945404	0.165151456389845	0.161338266398519	0.165043696963677	0.174745246093818	0.176443790712227	0.17016600394419	0.166821194032941	0.167937197595036	0.167611785466509	0.175242433149207	0.169078807357408	0.175919930531549	0.172972016724601	0.174018670160944	0.175826041130532
0.174790056944304	0.184250481021832	0.175100532122669	0.186063186616478	0.19269305863833	0.18440625207352	0.192488209036109	0.17893079291418	0.18282186843135	0.184316630372549	0.16430858563071	0.186225359218235	0.179895293124633	0.183549511289235	0.15544777340968	0.184474535274261	0.183149414409899	0.189391992652554	0.192622641587566	0.181525554542301	0.177686758350697	0.188598200443951	0.187503535382088	0.189735542506277	0.181551160742578	0.185078414830805	0.183038454208697	0.170900048352146	0.720872151762521	0.18732749275518	0.184334768097746	0.178329047207658	0.194662602209675	0.177377350097344	0.18706822997737	0.172924005099081	0.179046020815428	0.173036032225295	0.187374437455688	0.193743979774719	0.184839423628215	0.180201500602951	0.17335397587874	0.181203343188809	0.192636511612717	0.189882778157873	0.195220603990722	0.184257949496913	0.185140296481476	0.195978120748932
0.180697620733328	0.192976860691405	0.17654834936336	0.19450256345794	0.193472980821782	0.189625649230086	0.193691700449152	0.190088694685105	0.188582196568778	0.184094709970144	0.167733414917827	0.189735542506277	0.184367842773104	0.188402953166835	0.159364455127128	0.185042139380412	0.186157076017495	0.190989179394864	0.194259304555304	0.190325552037671	0.184483070674353	0.193927490876708	0.188125552663829	0.190359693638041	0.189643786955283	0.192408189660242	0.186137871367287	0.175641463103531	0.18732749275518	0.738694067155668	0.195066966789057	0.182725845180309	0.19575193264648	0.188102080313574	0.194211292929784	0.177713431475986	0.177025264843528	0.178786758037619	0.19732884781357	0.191918471079935	0.18742351600622	0.18224892970014	0.17424805903843	0.190585881740493	0.189590440704705	0.187633700233498	0.1960858801751	0.186752420173947	0.193534862472453	0.194130206628905
0.185616145036633	0.191838451704068	0.175914595906491	0.190086560835081	0.191841652479102	0.188785979245986	0.190056686934758	0.186096261291836	0.186573176772005	0.184369976623127	0.17482846624472	0.185833797738992	0.184473468349249	0.194785298586004	0.166737973882039	0.186775892524202	0.189787821831844	0.188526716468176	0.190725648917008	0.188689955994946	0.182145437974019	0.192522350636479	0.185649219711991	0.188255717515239	0.189889179707942	0.19085688069343	0.181987533072307	0.176942044692626	0.184334768097746	0.195066966789057	0.738641787830101	0.184773274277498	0.191207899022234	0.18241963770199	0.191677346027322	0.180058532651402	0.17712875656965	0.18178481732011	0.193251060419377	0.189627783080109	0.188418957042009	0.180853391785016	0.173771143558261	0.183869588792704	0.190016143784318	0.186438744220548	0.1930686162424	0.184649510976157	0.194306249255813	0.191732826127923
0.175032248921929	0.180518377331385	0.170985402353071	0.186181615292761	0.185235252807505	0.184883167553689	0.185468909385037	0.178888115913717	0.18576444761324	0.179309551293284	0.163077354167367	0.179208193417186	0.17355135700588	0.180489570356073	0.151929054721546	0.182296941325661	0.181451936716503	0.181782683470087	0.187543011607515	0.182798396081095	0.181009162836704	0.182672498929731	0.177917214153195	0.180972887386311	0.184316630372549	0.186794030249398	0.21094067711109	0.166522455029703	0.178329047207658	0.182725845180309	0.184773274277498	0.706095240352375	0.181814691220434	0.179175118741828	0.188060470238123	0.174485983316009	0.172564451370184	0.166318672352495	0.183194225260385	0.188278122940482	0.178913722113995	0.176986855543112	0.170060378368046	0.177829726302247	0.186531566696554	0.177521384973905	0.184510810724654	0.182286272075545	0.185359016108846	0.185529724110696
0.17894466293933	0.189608578429901	0.181455137491537	0.190446114563978	0.196223513501591	0.187982584712279	0.196471040104274	0.184413720548601	0.186049316591327	0.191297520723205	0.166047673399558	0.192152127657467	0.185083749455863	0.187714786534377	0.157921972511495	0.189730207881219	0.18863127511931	0.193231855769169	0.199284521359765	0.185966096440425	0.180691219183258	0.1960858801751	0.19387414462613	0.19412700585387	0.186384331044958	0.188670751344737	0.188899073297212	0.174864741695113	0.194662602209675	0.19575193264648	0.191207899022234	0.181814691220434	0.764732372062861	0.183398007937594	0.190479189239337	0.175636128478473	0.18246018085243	0.175587049927942	0.192244950133473	0.19594291222355	0.190772593617516	0.185733506787905	0.175527302127294	0.186371527944819	0.195211001665618	0.19179257392857	0.199509642537205	0.184462799099133	0.19136900469898	0.200058041993148
0.175197622298721	0.18960110995482	0.172920804324046	0.190544271665042	0.184939714579302	0.180771238559126	0.185998104190772	0.185341945308661	0.184116048470375	0.182325748300973	0.162333707434307	0.181677057893943	0.177173567420136	0.180781907809241	0.155119160506119	0.180171626702627	0.180625069832542	0.184565223900243	0.187037289152035	0.186186949917819	0.179631762646776	0.182431373877118	0.181416728191121	0.185415563134459	0.187186658653653	0.187446988356475	0.177814789352085	0.165218672665573	0.177377350097344	0.188102080313574	0.18241963770199	0.179175118741828	0.183398007937594	0.711582435686843	0.18639926799512	0.170284432620474	0.169411687961015	0.171647962785251	0.188717696045246	0.184607900900706	0.185703632887581	0.177578998924529	0.167900922144642	0.184259016421925	0.184270752597052	0.180896068785479	0.184956785379487	0.178012170479224	0.189488015903595	0.185619345811668
0.181992867697365	0.192147859957421	0.178470948234196	0.196583067230488	0.191875794079472	0.191345532348726	0.194848247161687	0.18984010115741	0.193800526800332	0.186629723797618	0.172702084696675	0.18857686194372	0.185394224634228	0.186165611417588	0.159662127205354	0.18729335115481	0.188842526271599	0.190076958509977	0.194861050261825	0.190851546068372	0.185810325388737	0.190436512238874	0.186188016842831	0.189182875350288	0.192475405935971	0.194881321837045	0.183685010765704	0.172584722945404	0.18706822997737	0.194211292929784	0.191677346027322	0.188060470238123	0.190479189239337	0.18639926799512	0.739044018559461	0.183164351360061	0.178068717504837	0.177669687550512	0.192109450657005	0.195588693119711	0.188427492442101	0.185130694156372	0.177577931999518	0.187529141582365	0.194348926256275	0.188325067640991	0.19113001349639	0.190559208615204	0.195746598021423	0.193067549317388
0.171759989911465	0.175079193622438	0.161802378778549	0.180686951483212	0.180418086380298	0.182802663781141	0.181968328422099	0.175174149948467	0.177792383926842	0.172799174872728	0.160143310385569	0.172091803590061	0.170714403400134	0.176994324018193	0.152229927574806	0.175626526153369	0.176740395865441	0.173710328832602	0.181701597169209	0.177725167651114	0.171987244938928	0.176422452211995	0.171466585533286	0.17539500342586	0.178893450538775	0.178626719285884	0.168075897846539	0.165151456389845	0.172924005099081	0.177713431475986	0.180058532651402	0.174485983316009	0.175636128478473	0.170284432620474	0.183164351360061	0.681256159158179	0.162033901506058	0.171643695085205	0.178869978188521	0.180995292811554	0.171542337209107	0.168383172249869	0.168989185656437	0.173668718757151	0.179971044800454	0.172052327364634	0.177775313126657	0.179103634766053	0.179424779194533	0.182023808522701
0.166537391979865	0.174809261594512	0.165954850923552	0.177247185245933	0.182134768723903	0.175157079148282	0.181201209338786	0.171613821184881	0.174362220014667	0.175746021754664	0.155947094315092	0.179640298046869	0.17440489701513	0.175610522278196	0.152276872275315	0.174737777618737	0.175716147854341	0.180158823602489	0.183086465834217	0.173855430634175	0.170609844749001	0.181779482695053	0.178628853135907	0.188117017263736	0.174715372193495	0.177216244420598	0.172651939221132	0.161338266398519	0.179046020815428	0.177025264843528	0.17712875656965	0.172564451370184	0.18246018085243	0.169411687961015	0.178068717504837	0.162033901506058	0.680442095374357	0.16297706321628	0.17925193734266	0.18114252846315	0.175643596953554	0.170825363601336	0.162580167111978	0.173617506356596	0.180956883511138	0.178686467086532	0.184143788520676	0.172003248814102	0.178821966563	0.183401208712628
0.173765808933204	0.179065225465637	0.162109653181879	0.180761636234022	0.178745147962168	0.17404320943621	0.177257854496049	0.176158921734139	0.174813529294558	0.17037725509648	0.162092582381694	0.173750871983042	0.174205382037968	0.181018765161808	0.157516541007101	0.173699659582487	0.177539522699102	0.176113043958642	0.180278319203784	0.177907611828091	0.170120126168693	0.177126622719627	0.174669494417997	0.17708074494413	0.17589325740626	0.17855523531011	0.169310330084917	0.165043696963677	0.173036032225295	0.178786758037619	0.18178481732011	0.166318672352495	0.175587049927942	0.171647962785251	0.177669687550512	0.171643695085205	0.16297706321628	0.683574587208305	0.179098300140995	0.176612364864053	0.17359296708133	0.167469884439971	0.163983173502183	0.17476018304398	0.179455720019869	0.175552908327572	0.177106351144407	0.171278806731251	0.179726718972806	0.178783557262584
0.182286272075545	0.19276134183907	0.176806545216158	0.194630594459328	0.194344658556229	0.189676861630641	0.191258044497777	0.187987919337337	0.188739034545477	0.18527259518291	0.168843016929852	0.187275213429613	0.182752518305598	0.187333894305249	0.1585130489679	0.185951159490264	0.18492477762914	0.189625649230086	0.192384717309988	0.191372205474015	0.184508676874631	0.192547956836757	0.189164737625091	0.189543496004196	0.189167938400126	0.194447083357339	0.185604408861506	0.174745246093818	0.187374437455688	0.19732884781357	0.193251060419377	0.183194225260385	0.192244950133473	0.188717696045246	0.192109450657005	0.178869978188521	0.17925193734266	0.179098300140995	0.740125880521185	0.191832050153998	0.189829431907295	0.180641073707715	0.172375605643137	0.192919246740781	0.190824872943083	0.186435543445513	0.194930400387577	0.185643885086933	0.195323028791832	0.194618858284201
0.180395680955056	0.190331953587741	0.188840392421576	0.196528654054898	0.194973077388039	0.190463185364163	0.200530689773271	0.191578122001246	0.195534279944122	0.196764444482454	0.172946410524323	0.192623708512578	0.186098395141859	0.187922836911632	0.159616249429856	0.195793542721931	0.193386559895845	0.196743105982222	0.204790921344441	0.193031273866995	0.188290926040621	0.192241749358438	0.192568228411977	0.194086462703431	0.194027781827795	0.190888888443777	0.187795872835256	0.176443790712227	0.193743979774719	0.191918471079935	0.189627783080109	0.188278122940482	0.19594291222355	0.184607900900706	0.195588693119711	0.180995292811554	0.18114252846315	0.176612364864053	0.191832050153998	0.745891543283671	0.193319343620117	0.190831274493152	0.18437211047315	0.186601983747317	0.202828846248177	0.193094222442677	0.19709625816105	0.189029238148623	0.19018791871118	0.198945239206088
0.178449609733965	0.189808093407063	0.182199851149608	0.192742137188861	0.192234280883358	0.183746892416375	0.194437481032235	0.188445630167298	0.188216241289812	0.18862487356924	0.168115374071967	0.189170072250149	0.184916242229048	0.185957561040333	0.156517899196278	0.189576570679554	0.187483263806868	0.191654940602079	0.197004502610055	0.193177442593579	0.184039229869543	0.18872729837035	0.191718956102773	0.191835250929033	0.190435445313862	0.187882293761192	0.184618570150822	0.17016600394419	0.184839423628215	0.18742351600622	0.188418957042009	0.178913722113995	0.190772593617516	0.185703632887581	0.188427492442101	0.171542337209107	0.175643596953554	0.17359296708133	0.189829431907295	0.193319343620117	0.730965262371906	0.185966096440425	0.176432054537099	0.184437192898856	0.197815365618843	0.189960663683717	0.192815755014659	0.181610908543226	0.190527200864857	0.193940293976847
0.172550581345034	0.182702372830055	0.179598687971418	0.18654970442175	0.186912458925682	0.179840879949043	0.19041303988862	0.183499365813692	0.183802372516976	0.185888210914581	0.166081814999928	0.183503633513738	0.179602955671464	0.178737679487087	0.149184923591806	0.187113040827856	0.182833604606477	0.185871140114396	0.193182777218637	0.183239036110871	0.178436806633826	0.184074438394924	0.184943982279348	0.186374728719854	0.186653196147872	0.183417212587802	0.178001501229108	0.166821194032941	0.180201500602951	0.18224892970014	0.180853391785016	0.176986855543112	0.185733506787905	0.177578998924529	0.185130694156372	0.168383172249869	0.170825363601336	0.167469884439971	0.180641073707715	0.190831274493152	0.185966096440425	0.703793883102434	0.172765033272358	0.178483751334335	0.192679188613179	0.181537290717428	0.186493157396138	0.175973276782127	0.184695388751654	0.186723613198635
0.167178613911814	0.173303830403197	0.169616537563236	0.180771238559126	0.177847864027443	0.175725750179445	0.181874439021082	0.174591608892153	0.17803670975449	0.178358921107982	0.159798693606834	0.17320353945211	0.170740009600411	0.172917603549011	0.144695303143149	0.178019638954305	0.176148252484024	0.175669203153832	0.183485495788542	0.174477447915916	0.171553006459222	0.173830891358909	0.171780261486685	0.175052520497149	0.180064934201471	0.174857273220032	0.169157759808263	0.167937197595036	0.17335397587874	0.17424805903843	0.173771143558261	0.170060378368046	0.175527302127294	0.167900922144642	0.177577931999518	0.168989185656437	0.162580167111978	0.163983173502183	0.172375605643137	0.18437211047315	0.176432054537099	0.172765033272358	0.672317461411305	0.167928662194943	0.182134768723903	0.173110716976104	0.176682781914817	0.176246409585087	0.175063189747264	0.179376767569013
0.179064158540625	0.191190828222049	0.171292676756401	0.19116415509676	0.189267162426201	0.182666097379661	0.187509936932157	0.185788986888506	0.185453972434875	0.180278319203784	0.166402959428408	0.184042430644578	0.179155914091619	0.183119540509576	0.156775028124064	0.182862411581789	0.18341614566279	0.187598491708117	0.18998306910896	0.186367260244773	0.180758435458987	0.185267260557852	0.182786659905968	0.186298977044033	0.184573759300336	0.189654456205398	0.179723518197771	0.167611785466509	0.181203343188809	0.190585881740493	0.183869588792704	0.177829726302247	0.186371527944819	0.184259016421925	0.187529141582365	0.173668718757151	0.173617506356596	0.17476018304398	0.192919246740781	0.186601983747317	0.184437192898856	0.178483751334335	0.167928662194943	0.71949901927264	0.186712943948519	0.185153099581615	0.189255426251074	0.179420511494487	0.19071391274188	0.18854272034335
0.180579192057044	0.19085047914336	0.188806250821206	0.196676956631505	0.196771912957535	0.190930498519228	0.201472784558481	0.191885396404576	0.19424330068013	0.19541051664278	0.174347283064505	0.194056588803107	0.18720479637885	0.188787046170998	0.158227113064802	0.196315269052586	0.195636704745232	0.197438741089761	0.206709252515231	0.193193446468753	0.189255426251074	0.193283068169724	0.195365705792295	0.195088305289288	0.19707598658583	0.193920022401627	0.188171430439326	0.175242433149207	0.192636511612717	0.189590440704705	0.190016143784318	0.186531566696554	0.195211001665618	0.184270752597052	0.194348926256275	0.179971044800454	0.180956883511138	0.179455720019869	0.190824872943083	0.202828846248177	0.197815365618843	0.192679188613179	0.182134768723903	0.186712943948519	0.748023259456774	0.194842912536629	0.198967644631331	0.187756396609828	0.193278800469678	0.200304501670819
0.177111685769465	0.188856396296749	0.179343692893655	0.189499752078722	0.192664251663017	0.184871431378562	0.193085687042585	0.181807222745353	0.184826620528076	0.185840199289061	0.167524297615561	0.189861439657642	0.184060568369774	0.186244563868443	0.158644280744323	0.186888986575427	0.186627589947594	0.194627393684293	0.196578799530442	0.184698589526689	0.181379385815717	0.191072399545765	0.191402079374338	0.193838936100748	0.186079190491651	0.186307512444126	0.18470605800177	0.169078807357408	0.189882778157873	0.187633700233498	0.186438744220548	0.177521384973905	0.19179257392857	0.180896068785479	0.188325067640991	0.172052327364634	0.178686467086532	0.175552908327572	0.186435543445513	0.193094222442677	0.189960663683717	0.181537290717428	0.173110716976104	0.185153099581615	0.194842912536629	0.72602539956837	0.194784231660993	0.18166852249385	0.189488015903595	0.197003435685044
0.182476184727603	0.191325260773506	0.1833339924369	0.191796841628617	0.197190147562067	0.189623515380063	0.199139419558193	0.185826329263911	0.188046600212973	0.190659499566291	0.169904607316358	0.193487917771944	0.18738937440585	0.191104407296112	0.159629052529995	0.190286075812244	0.190375697513215	0.196365414528129	0.197679866142375	0.188988694998183	0.184630306325949	0.1977929601936	0.194598586708981	0.193952030151974	0.188953486472802	0.193595677198112	0.189185009200311	0.175919930531549	0.195220603990722	0.1960858801751	0.1930686162424	0.184510810724654	0.199509642537205	0.184956785379487	0.19113001349639	0.177775313126657	0.184143788520676	0.177106351144407	0.194930400387577	0.19709625816105	0.192815755014659	0.186493157396138	0.176682781914817	0.189255426251074	0.198967644631331	0.194784231660993	0.74425914801598	0.187040489927069	0.193562602522753	0.200996936003324
0.176509940062943	0.183903730393074	0.171914694038142	0.187611294808255	0.187644369483614	0.187353098955457	0.188172497364338	0.181396456615902	0.186859112675104	0.181765612669902	0.164177353854288	0.180680549933143	0.177158630469974	0.179404507619314	0.155600343686334	0.181864836695978	0.181178803913543	0.183961344343699	0.190433311463839	0.184791412002695	0.179598687971418	0.184893836803805	0.18309500123431	0.185660955887118	0.185458240134922	0.18504747400547	0.177325070771778	0.172972016724601	0.184257949496913	0.186752420173947	0.184649510976157	0.182286272075545	0.184462799099133	0.178012170479224	0.190559208615204	0.179103634766053	0.172003248814102	0.171278806731251	0.185643885086933	0.189029238148623	0.181610908543226	0.175973276782127	0.176246409585087	0.179420511494487	0.187756396609828	0.18166852249385	0.187040489927069	0.712209787593642	0.185134961856418	0.190226328011596
0.184124583870468	0.194603921334039	0.178075119054906	0.195384910442503	0.194633795234362	0.189661924680479	0.193256395044435	0.188125552663829	0.189820896507202	0.186065320466501	0.171470853233332	0.189080450549178	0.188493641792818	0.189834766532353	0.161864260429219	0.18785988833595	0.185466775535014	0.192486075186086	0.19450896500801	0.191160954321725	0.186127202117171	0.191704019152611	0.189144466049871	0.191905667979796	0.193312942070048	0.196021864674406	0.187153583978295	0.174018670160944	0.185140296481476	0.193534862472453	0.194306249255813	0.185359016108846	0.19136900469898	0.189488015903595	0.195746598021423	0.179424779194533	0.178821966563	0.179726718972806	0.195323028791832	0.19018791871118	0.190527200864857	0.184695388751654	0.175063189747264	0.19071391274188	0.193278800469678	0.189488015903595	0.193562602522753	0.185134961856418	0.743336257880978	0.194772495485866
0.182160374924181	0.192233213958346	0.185097619481013	0.192767743389139	0.203934180560156	0.195335831891971	0.202553579595194	0.186362992544727	0.190435445313862	0.192000624305825	0.168749127528835	0.195925841423365	0.190312748937533	0.190112167035359	0.160033417109378	0.191220702122373	0.191028655620291	0.197535831265814	0.200717401650294	0.188715562195223	0.184495873774492	0.196268324352077	0.194441748732281	0.196676956631505	0.190178316386076	0.195652708620405	0.189785687981821	0.175826041130532	0.195978120748932	0.194130206628905	0.191732826127923	0.185529724110696	0.200058041993148	0.185619345811668	0.193067549317388	0.182023808522701	0.183401208712628	0.178783557262584	0.194618858284201	0.198945239206088	0.193940293976847	0.186723613198635	0.179376767569013	0.18854272034335	0.200304501670819	0.197003435685044	0.200996936003324	0.190226328011596	0.194772495485866	0.749657788574488
0.183240103035882	0.193878412326176	0.176451259187308	0.195443591318139	0.192187336182849	0.187676377233961	0.193112360167874	0.190801400592829	0.190048151534665	0.184058434519751	0.169365810185518	0.187149316278249	0.183922935043282	0.187231469504139	0.162278227333706	0.187158918603353	0.186940198975982	0.191070265695742	0.194064057278188	0.191987821205686	0.183861053392612	0.189309839426664	0.189017501973495	0.190395969088435	0.190567744015296	0.193533795547441	0.184468133724191	0.17330596425322	0.18428995724726	0.195654842470428	0.190844077593291	0.181892576746278	0.192027297431114	0.188224776689904	0.192898975165561	0.175086662097519	0.177324003846766	0.180382877854917	0.196015463124336	0.190528267789868	0.190714979666892	0.181951257621914	0.172825847998017	0.194323320055998	0.191902467204761	0.1880305963378	0.190672302666429	0.184152323920769	0.195272883316289	0.194701011510091
0.17075281270055	0.17843253893378	0.165237877315781	0.180970753536288	0.18117026851345	0.17697191859295	0.178597912310572	0.175571046052768	0.179009745365035	0.171736517561211	0.157346899930262	0.175202956923779	0.174765517669038	0.176806545216158	0.15089413746033	0.173628175606712	0.175186953048605	0.176297621985642	0.181608774693203	0.178052713629663	0.172013918064217	0.183647668390299	0.174851938594975	0.17896493451455	0.177708096850929	0.187263477254486	0.173856497559187	0.167812367368683	0.176400046786752	0.183227299935743	0.18231721290088	0.176532345488186	0.181404992015994	0.173037099150306	0.179745923623014	0.171157177279932	0.167497624490272	0.171560474934303	0.1834908304136	0.178163673830866	0.174168039662563	0.168729922878627	0.161995492205642	0.175717214779352	0.18000945410087	0.175808970330347	0.183013914933431	0.173313432728301	0.18112225688793	0.1831771544602
0.165774540596598	0.176809745991193	0.160337490737673	0.178257563231883	0.175163480698351	0.170651454824452	0.172656206921178	0.174873277095206	0.171461250908228	0.166519254254668	0.154240014296591	0.169388215610761	0.166024201049303	0.168614694977378	0.148230025706457	0.166587537455408	0.169056401932165	0.171994713414009	0.173395585954191	0.172113142090293	0.16518879876525	0.175179484573525	0.169754170889727	0.172517506669675	0.172256110041842	0.17486900939516	0.16882061150461	0.158817122596196	0.170222550969803	0.181810423520388	0.176161055584162	0.165294424341394	0.176407515261833	0.170210814794676	0.174745246093818	0.158460769642334	0.162010429155804	0.160559411140078	0.181852033595839	0.172044858889553	0.171110232579424	0.162550293211654	0.15555019821079	0.174197913562887	0.172634868420947	0.169825654865502	0.177141559669789	0.167145539236456	0.175448349676438	0.176552617063406
0.173979193935516	0.18607812356664	0.171799466136893	0.188415756266974	0.18996279753374	0.186915659700716	0.18573030601287	0.182932828632552	0.182176378799354	0.180239909903367	0.159233223350705	0.17908122934081	0.175887922781202	0.180013721800916	0.15222565987476	0.179036418490324	0.178881714363648	0.181938454521775	0.185595873461413	0.182389763801667	0.180082005001656	0.182007804647527	0.178908387488937	0.182049414722978	0.18164825091863	0.187661440283799	0.175871918906029	0.164415278131866	0.180821384034669	0.190422642213724	0.184347571197885	0.178785691112607	0.183408677187709	0.18205048164799	0.185670558212223	0.17476658459405	0.170936323802539	0.17140790465765	0.188687822144922	0.182739715205459	0.179580550246221	0.173264354177769	0.167733414917827	0.183070461959044	0.183106737409437	0.180382877854917	0.186032245791142	0.178706738661751	0.18651556282138	0.190711778891857
0.184872498303573	0.191051061045534	0.1792924804931	0.199189565033736	0.188787046170998	0.186088792816755	0.191411681699443	0.192520216786456	0.194241166830107	0.186463283495814	0.179358629843816	0.18849470871783	0.181578900792879	0.189716337856069	0.165673182720499	0.190016143784318	0.193182777218637	0.186728947823693	0.198862019055186	0.195648440920359	0.187209064078896	0.186484621996045	0.184536416924931	0.189992671434064	0.195324095716844	0.191327394623529	0.179864352299297	0.173107516201069	0.18144980286648	0.189929722858382	0.192892573615492	0.183609259089883	0.186981809051433	0.184669782551377	0.193044076967134	0.179107902466099	0.175383267250733	0.183882391892843	0.189500819003733	0.192713330213549	0.189628850005121	0.185164835756742	0.176224004159845	0.18620828841805	0.194426811782119	0.186200819942969	0.186620121472514	0.185125359531314	0.191155619696667	0.189868908132723
0.183258240761079	0.192367646509803	0.182129434098845	0.193118761717943	0.196704696681806	0.191646405201986	0.196650283506216	0.187450189131509	0.190120702435451	0.190019344559353	0.171579679584511	0.193045143892145	0.191522641900645	0.191622932851732	0.161705288602497	0.192951254491128	0.191673078327275	0.196112553300389	0.19766279534219	0.18988064430785	0.185543594135847	0.195629236270151	0.195159789265063	0.197443008789808	0.191805377028709	0.195365705792295	0.193596744123123	0.173799950533574	0.188017793237661	0.193416433796169	0.192249217833519	0.183570849789467	0.1952739502413	0.185894612464651	0.194026714902783	0.177025264843528	0.18151808606722	0.179016146915105	0.193417500721181	0.19566977942059	0.193380158345776	0.187285882679729	0.178307708707427	0.18822904438995	0.1976361222169	0.193262796594504	0.197084521985922	0.186599849897294	0.195733794921284	0.19772467699286
0.1825220625031	0.190896356918858	0.180044662626251	0.191868325604391	0.190302079687417	0.18680896719956	0.193496453172036	0.187773467410013	0.188860663996796	0.1882151743648	0.170412463621861	0.189696066280849	0.185599074236448	0.18773079040955	0.159090255399156	0.188785979245986	0.186827104924757	0.192606637712393	0.197375792514079	0.190159111735868	0.184160859320861	0.18708210000252	0.190407705263562	0.192859498940133	0.192552224536803	0.192685590163249	0.183919734268248	0.173268621877815	0.184126717720491	0.190150576335775	0.189628850005121	0.182788793755991	0.188764640745755	0.184111780770329	0.190193253336238	0.176483266937654	0.177800919326935	0.177397621672564	0.191857656354276	0.195136316914809	0.19164213750194	0.185615078111621	0.176998591718239	0.183535641264085	0.195084037589242	0.188486173317737	0.192232147033334	0.183455621888218	0.192571429187011	0.194203824454703
0.177447767148107	0.184715660326874	0.178936127539237	0.190876085343638	0.186732148598728	0.182879482381974	0.188639810519402	0.184633507100983	0.187787337435163	0.187242138754255	0.16915562595824	0.184465999874168	0.178796360362723	0.181914982171521	0.155236522257391	0.185198977357112	0.182884817007032	0.186900722750555	0.192892573615492	0.184759404252348	0.181635447818492	0.184744467302186	0.186302177819068	0.18772332193447	0.187435252181348	0.185881809364512	0.181678124818954	0.173184334801902	0.182775990655852	0.187081033077509	0.184755136552302	0.177523518823928	0.187230402579127	0.179225264217371	0.186769490974132	0.173280358052943	0.174923422570749	0.17128520828132	0.185282197508014	0.192149993807444	0.187595290933082	0.182062217823117	0.176518475463036	0.18046716493083	0.191376473174061	0.185623613511714	0.190908093093985	0.182095292498475	0.188503244117922	0.191285784548078
0.17484873781994	0.184841557478238	0.176888698442048	0.18715038320326	0.189186076125322	0.181182004688577	0.192914979040735	0.181636514743503	0.182842140006569	0.185385689234135	0.16290237846547	0.189617113829994	0.181810423520388	0.183434283387987	0.156858248274966	0.18612613519216	0.185547861835893	0.193640488048597	0.194945337337739	0.182262799725291	0.178708872511775	0.188101013388563	0.190018277634341	0.190160178660879	0.183017115708466	0.18846056711746	0.184374244323174	0.166075413449858	0.184757270402325	0.185653487412038	0.184318764222572	0.177810521652039	0.191749896928108	0.181711199494313	0.184883167553689	0.170256692570173	0.177994032754027	0.17151032945876	0.18540276003432	0.192575696887058	0.186148540617403	0.181133993063057	0.170299369570636	0.18129296488978	0.192765609539116	0.190191119486215	0.191301788423252	0.179718183572713	0.188071139488239	0.193515657822245
0.181508483742116	0.192262020933658	0.188384815441639	0.197157072886709	0.193243591944296	0.187135446253098	0.200859302676832	0.19218840310786	0.19464553140949	0.195333698041948	0.17402933941106	0.193436705371389	0.187774534335025	0.188505377967945	0.158269790065264	0.197357654788883	0.194435347182212	0.195939711448515	0.202285781417292	0.193612747998297	0.188415756266974	0.190527200864857	0.193135832518128	0.196440099278938	0.194635929084386	0.192517016011422	0.187777735110059	0.175188019973617	0.190232729561666	0.189951061358613	0.188034864037846	0.186040781191235	0.195453193643243	0.184447862148971	0.194030982602829	0.179210327267209	0.18112225688793	0.176772403615788	0.187865222961007	0.202434083993899	0.195421185892896	0.190929431594216	0.182788793755991	0.185891411689616	0.204075014661683	0.193374823720718	0.195357170392202	0.187106639277786	0.190594417140585	0.196355812203025
0.17635736978629	0.188799849271137	0.179795002173546	0.193567937147811	0.187005281401688	0.185425165459563	0.190108966260324	0.192391118860057	0.191328461548541	0.187669975683891	0.170988603128105	0.1838322464173	0.18036474012972	0.18366153841545	0.155285600807923	0.18980595955704	0.186220024593177	0.185911683264836	0.194460953382489	0.19068617269158	0.185584137286286	0.186316047844218	0.184956785379487	0.187476862256799	0.191060663370638	0.189716337856069	0.179136709441411	0.171894422462922	0.179937970125095	0.188400819316812	0.185923419439963	0.181680258668977	0.18441265362359	0.182825069206384	0.192667452438052	0.175330987925166	0.173107516201069	0.174031473261083	0.187867356811031	0.192477539785994	0.188455232492402	0.184534283074908	0.175304314799877	0.183980548993907	0.194662602209675	0.183851451067508	0.188313331465864	0.181275894089595	0.189881711232861	0.188480838692679
0.162613241787337	0.179244468867579	0.166003929474084	0.185657755112084	0.176516341613013	0.175739620204595	0.179063091615613	0.178821966563	0.180488503431062	0.174847670894928	0.155852137989063	0.170345247346133	0.165907906223043	0.168758729853939	0.141051754228662	0.17606396540811	0.171805867686963	0.172983752899728	0.180488503431062	0.179705380472574	0.174013335535886	0.177124488869604	0.173815954408747	0.172883461948641	0.179835545323985	0.176170657909266	0.165502474718649	0.161947480580121	0.169778710164993	0.181116922262872	0.176306157385735	0.171607419634812	0.174721773743564	0.172165421415859	0.18076056930901	0.167411203564335	0.1628404968148	0.161251845472582	0.182028076222747	0.181785884245122	0.177628077475061	0.171500727133656	0.163285404544621	0.17258899064545	0.181346311140358	0.169664549188756	0.175462219701589	0.175803635705289	0.175505963627063	0.177949221903542
0.175916729756514	0.182859210806754	0.184565223900243	0.190473854614279	0.189196745375438	0.183926135818317	0.191412748624454	0.186427008045421	0.187636901008533	0.192111584507028	0.171130504154643	0.184547086175047	0.182358822976331	0.181439133616364	0.153624398564919	0.190735251242112	0.184409452848555	0.188856396296749	0.195440390543104	0.183475893463438	0.184730597277036	0.186230693843293	0.184775408127521	0.189114592149548	0.189714204006046	0.189287434001421	0.179537873245759	0.169261251534385	0.181730404144521	0.183839714892381	0.183010714158396	0.18013961895228	0.185493448660303	0.180944080410999	0.186572109846993	0.17327182265285	0.173726332707776	0.170648254049417	0.183633798365149	0.19192167185497	0.188042332512927	0.18620828841805	0.176770269765765	0.179829143773916	0.19462525983427	0.184801014327799	0.187333894305249	0.181514885292185	0.185251256682678	0.190108966260324
0.168682978178118	0.175365129525536	0.162461738435695	0.181200142413774	0.179933702425049	0.181035835961993	0.18024844530346	0.175214693098906	0.178791025737665	0.173072307675688	0.157853689310755	0.170946993052654	0.170806158951128	0.1737562066081	0.148965137039424	0.173807419008655	0.173187535576937	0.176262413460261	0.182191315749516	0.17731973614672	0.171070756353996	0.176725458915279	0.172502569719513	0.174115760336996	0.177385885497437	0.178359988032994	0.168616828827401	0.168591222627124	0.175701210904179	0.178236224731652	0.177290929171407	0.172846119573236	0.177076477244083	0.171762123761489	0.18114252846315	0.175400338050918	0.162136326307168	0.169515179687137	0.179560278671002	0.18023457527831	0.174152035787389	0.168877158530222	0.172360668692975	0.172071532014842	0.18058986130716	0.172755430947254	0.177621675924992	0.179905962374748	0.1776408805752	0.181670656343873
0.164783367260856	0.175543306002467	0.159537296979001	0.175392869575837	0.174861540920079	0.172422550343646	0.174894615595437	0.171710911360934	0.178469881309185	0.168749127528835	0.153319258011612	0.172314790917478	0.166562998180143	0.169651746088617	0.146737397615281	0.173188602501948	0.170798690476047	0.174002666285771	0.176859891466736	0.176216535684764	0.176312558935804	0.17090965067725	0.171346023006979	0.173966390835377	0.174122161887066	0.177442432523049	0.166078614224893	0.156338655794335	0.167355723463734	0.175036516621975	0.171819737712113	0.168992386431471	0.170420999021954	0.172257176966854	0.174467845590812	0.16211712165696	0.163149905068153	0.162775414389094	0.176681714989805	0.17379034820847	0.172855721898341	0.16583108762221	0.156210624792948	0.172880261173606	0.174799659269408	0.170746411150481	0.176771336690776	0.167329050338445	0.176492869262758	0.174011201685863
0.179020414615151	0.187905766111447	0.17867153013637	0.188291992965633	0.193620216473378	0.184678317951469	0.194643397559467	0.183847183367462	0.18329985083653	0.187950576961932	0.164677741684711	0.189763282556578	0.186218957668166	0.187554747782643	0.157677646683847	0.186428074970432	0.187537676982458	0.1930686162424	0.196516917879771	0.184807415877868	0.180536515056582	0.191042525645442	0.190855813768418	0.192210808533103	0.186243496943432	0.187283748829706	0.185319539883418	0.171504994833702	0.187632633308487	0.189654456205398	0.186397134145097	0.177071142619026	0.193491118546979	0.180880064910305	0.187187725578665	0.17456173499183	0.178185012331097	0.176007418382497	0.187085300777555	0.192583165362139	0.190995580944933	0.18343001568794	0.173187535576937	0.182831470756454	0.193642621898621	0.191507704950483	0.195149120014947	0.181977930747203	0.189716337856069	0.197342717838721
0.168055626271319	0.174702569093356	0.168050291646261	0.181362315015532	0.182673565854742	0.177255720646026	0.182591412628852	0.171397235407534	0.174164838887528	0.175389668800802	0.153613729314804	0.179162315641689	0.173923713834915	0.176393645236683	0.150522847556306	0.176396846011718	0.175645730803578	0.181223614764028	0.185113623356187	0.175290444774727	0.168296751323932	0.18427608722211	0.179916631624864	0.180617601357461	0.175117602922854	0.175886855856191	0.175545439852491	0.165682785045603	0.178857175088382	0.181495680641977	0.179481326220146	0.169299660834801	0.184443594448925	0.170326042695925	0.178215953156433	0.165793745246806	0.173532152355671	0.164646800859376	0.180379677079882	0.183409744112721	0.178566971485237	0.172634868420947	0.166325073902564	0.173964256985354	0.181112654562826	0.177633412100119	0.187433118331324	0.173734868107868	0.179479192370123	0.185937289465113
0.147899278952873	0.152595882853773	0.150565524556768	0.157225270478944	0.157216735078851	0.150882401285203	0.161499372075265	0.151223817288903	0.154026629294278	0.157728859084402	0.136112958350137	0.163596946647998	0.149676776022136	0.150906940560468	0.128996568523013	0.156802768174365	0.155673961512132	0.158673087719635	0.163731379199455	0.153274447161127	0.150754370283815	0.153128278434542	0.155616347561507	0.159367655902162	0.155503253510281	0.155073282730622	0.155565135160952	0.137665334241961	0.152815669406155	0.153004515133201	0.151865039220852	0.150231577028149	0.15656057619674	0.151246222714145	0.153512371438705	0.138907234955421	0.14920839594206	0.141144576704668	0.152904224182114	0.160691709841512	0.158053204287917	0.152349423176102	0.142551850794919	0.150128085302028	0.163099759592609	0.157443990106314	0.159870177582608	0.148089191604931	0.155334679358455	0.159424202927775
0.182096359423487	0.193763184424927	0.190347957462914	0.199684618239101	0.197229623787495	0.192736802563804	0.20392991286011	0.193477248521828	0.198391505125087	0.197111195111212	0.177182102820228	0.197010904160125	0.189547763704242	0.190098297010209	0.160319353012476	0.199360273035586	0.19342390227125	0.198815074354677	0.206218467009912	0.193844270725806	0.191025454845257	0.196249119701869	0.19585435744759	0.197580642116299	0.197665996117224	0.193292670494828	0.192071041356588	0.179416243794441	0.195007218988409	0.194271040730431	0.193660759623817	0.187896163786343	0.198970845406366	0.185536125660766	0.195648440920359	0.181924584496625	0.184383846648278	0.178169008455924	0.193490051621967	0.207590532574782	0.197633988366877	0.192969392216324	0.184405185148509	0.189483748203548	0.205603918203252	0.194431079482166	0.200219147669894	0.189632050780156	0.194792767061085	0.200945723602769
0.173411589829365	0.180495971906142	0.164384337306531	0.184132052345549	0.186541169021658	0.179405574544325	0.180677349158108	0.17726532297113	0.178209551606363	0.172176090665975	0.161135550646322	0.175126138322946	0.17533312177519	0.182137969498938	0.155636619136727	0.175556109102606	0.180243110678402	0.176067166183145	0.180369007829766	0.17884223813822	0.173253684927653	0.17935436214377	0.174878611720264	0.176680648064793	0.176074634658226	0.181761344969856	0.172043791964541	0.165789477546759	0.174952229546062	0.182160374924181	0.185424098534551	0.171711978285945	0.179848348424124	0.174204315112956	0.179914497774841	0.174489184091043	0.166064744199743	0.178866777413486	0.182634089629315	0.178749415662214	0.174663092867928	0.169757371664762	0.166311203877414	0.177274925296234	0.179259405817741	0.174639620517674	0.180342334704477	0.17567453777889	0.180226039878217	0.186029045016108
0.166647285256056	0.169706159264207	0.157582690357818	0.170120126168693	0.171193452730326	0.17060237627392	0.171035547828614	0.164672407059653	0.166755044682224	0.167557372290919	0.146431190136962	0.168071630146492	0.163689769124004	0.165597431044678	0.146114313408528	0.164919933662336	0.164078129828213	0.170953394602724	0.172886662723676	0.165906839298031	0.166252523001778	0.168588021852089	0.168700048978303	0.172024587314333	0.169157759808263	0.170030504467722	0.164559313008427	0.1541301210204	0.16379646162516	0.170196944769526	0.16646590800409	0.163572407372732	0.16841838077525	0.167705674867526	0.17080722587614	0.159020905273404	0.159806162081915	0.156443214445468	0.169337003210206	0.170135063118855	0.166851067933264	0.160587151190379	0.154441663123776	0.165653978070291	0.171011008553348	0.169490640411871	0.171863481637587	0.165908973148054	0.171433510857927	0.172234771541611
0.153005582058213	0.166080748074916	0.152072022673095	0.171837875437309	0.162141660932226	0.161795977228479	0.164860185861688	0.168526140201418	0.166995102809825	0.161281719372906	0.155822264088739	0.159327112751723	0.156167947792485	0.157921972511495	0.140652724274337	0.160665036716223	0.158801118721022	0.16060848969061	0.170064646068092	0.167397333539185	0.160524202614696	0.164885792061966	0.158828858771323	0.161862126579196	0.165906839298031	0.163826335525484	0.15284020868142	0.155167172131639	0.159948063108453	0.16785824514418	0.165155724089891	0.15906571612389	0.164693745559884	0.157963582586946	0.165788410621748	0.157081235602383	0.150778909559081	0.152765523930611	0.166458439529009	0.168409845375158	0.162045637681185	0.157198597353655	0.155723040062663	0.159365522052139	0.168588021852089	0.158335939415981	0.165139720214718	0.16530509359151	0.163899953351282	0.163562805047628
0.171987244938928	0.180663479132958	0.176278417335434	0.186381130269923	0.187537676982458	0.179410909169383	0.18811274956369	0.17643952301218	0.181416728191121	0.18446706679918	0.162397722935001	0.184022159069358	0.17767502217557	0.180750966983906	0.155417899509356	0.184471334499226	0.180650676032819	0.188735833770443	0.192238548583404	0.182052615498013	0.176758533590638	0.185465708610002	0.185237386657528	0.186073855866593	0.181987533072307	0.181718667969394	0.179134575591388	0.171844276987379	0.183785301716791	0.185703632887581	0.184926911479163	0.175317117900016	0.191695483752518	0.174699368318321	0.182634089629315	0.169825654865502	0.176843887591563	0.170124393868739	0.186156009092484	0.190359693638041	0.184297425722341	0.178416535058606	0.168911300130592	0.177748640001368	0.190299945837394	0.185054942480551	0.19373117667458	0.178853974313347	0.181943789146833	0.192117986057097
0.182105961748591	0.196333406777782	0.1821529064491	0.199085006382603	0.193567937147811	0.191961148080397	0.19736298941394	0.19369703507421	0.192525551411514	0.190828073718118	0.171834674662275	0.188946017997721	0.185673758987257	0.188840392421576	0.161622068451595	0.194071525753269	0.19082273909306	0.192397520410127	0.196736704432153	0.194688208409952	0.189399461127635	0.190274339637116	0.189036706623703	0.193811196050447	0.193909353151511	0.195501205268763	0.186255233118559	0.17335397587874	0.185878608589477	0.197095191236038	0.189644853880294	0.18593515561509	0.190633893366013	0.189664058530502	0.195343300367052	0.17985261612417	0.176652908014493	0.182216921949793	0.197141069011535	0.193672495798944	0.190809935992921	0.1858530023892	0.177412558622726	0.191912069529866	0.197033309585367	0.188591798893882	0.193283068169724	0.189242623150935	0.196644948881159	0.193981904052298
0.1789788045397	0.188573661168685	0.18945067352819	0.195517209143937	0.192697326338376	0.187607027108209	0.198626228627631	0.190108966260324	0.191462894099998	0.193230788844157	0.171121968754551	0.193135832518128	0.185795388438575	0.187159985528364	0.155902283464606	0.193931758576754	0.190170847910995	0.193960565552066	0.204204112588082	0.190298878912382	0.186387531819993	0.19088462074373	0.192917112890758	0.194548441233437	0.192337772609479	0.189474145878444	0.186812167974595	0.173154460901578	0.188646212069471	0.188554456518477	0.188128753438863	0.182929627857517	0.193258528894458	0.181147863088207	0.191200430547153	0.176728659690314	0.178972402989631	0.174864741695113	0.188880935572015	0.199749700664807	0.19455697663353	0.189452807378213	0.180119347377061	0.184307028047445	0.201478119183539	0.191796841628617	0.19479596783612	0.18492477762914	0.191175891271887	0.195872495172787
0.164874055886838	0.172048059664587	0.15742051775606	0.172593258345496	0.17435688538961	0.170256692570173	0.172540979019929	0.166836130983103	0.169745635489635	0.167146606161467	0.153775901916561	0.169525848937253	0.165614501844863	0.168333026774325	0.146910239467154	0.167144472311444	0.167832638943902	0.172940008974254	0.174426235515361	0.168863288505072	0.164098401403432	0.174380357739864	0.169213239908865	0.172435353443785	0.170430601347058	0.174523325691413	0.165138653289706	0.161053397420432	0.171805867686963	0.175412074226045	0.174003733210782	0.16674544235712	0.173282491902966	0.166006063324107	0.172371337943091	0.161913338979751	0.16247880923588	0.161650875426907	0.175519833652213	0.172201696866252	0.169893938066242	0.164210428529646	0.158906744297167	0.17049354992274	0.172959213624462	0.171683171310633	0.176005284532474	0.172740493997092	0.17440489701513	0.175617990753277
0.174428369365384	0.182212654249747	0.176970851667939	0.187106639277786	0.181918182946556	0.179777931373361	0.185825262338899	0.185045340155447	0.186763089424063	0.184584428550451	0.167128468436271	0.179454653094857	0.175843111930717	0.178098591405161	0.149856019424079	0.18458336162544	0.183949608168572	0.182452712377349	0.18912312754964	0.184981324654753	0.185468909385037	0.182654361204534	0.17844640895893	0.181546893042532	0.189417598852831	0.186642526897756	0.174121094962054	0.167030311335207	0.175587049927942	0.181303634139896	0.181992867697365	0.181669589418862	0.180134284327223	0.178253295531837	0.183585786739629	0.170610911674012	0.169407420260969	0.169012658006691	0.182401499976794	0.186973273651341	0.181037969812016	0.180505574231247	0.171934965613362	0.178740880262121	0.188402953166835	0.17902681616522	0.182039812397874	0.178182878481074	0.185273662107921	0.182451645452337
0.177305866121569	0.186933797425913	0.171443113183031	0.189095387499339	0.188998297323287	0.182161441849192	0.18617414681768	0.183459889588264	0.190138840160648	0.179392771444186	0.16607648037487	0.182479385502638	0.179264740442799	0.183874923417762	0.154743602902049	0.181343110365323	0.184492672999457	0.186542235946669	0.189510421328837	0.187281614979683	0.186530499771542	0.184293158022295	0.184844758253273	0.186572109846993	0.18439238204837	0.188555523443489	0.181403925090982	0.167834772793926	0.181103052237722	0.186861246525127	0.184734864977082	0.179021481540163	0.184397716673428	0.182382295326586	0.187090635402613	0.174767651519061	0.172192094541148	0.174544664191645	0.188019927087684	0.185243788207597	0.184218473271485	0.177129823494661	0.169068138107292	0.184554554650128	0.187394709030908	0.182810132256222	0.187629432533452	0.180218571403136	0.189545629854219	0.188324000715979
0.180425554855379	0.190312748937533	0.187804408235348	0.196671622006448	0.195688984070798	0.190391701388388	0.199769972240026	0.190796065967771	0.194117403528766	0.196245918926834	0.178169008455924	0.193502854722106	0.187687046484076	0.18692526202582	0.158173766814223	0.195936510673481	0.192398587335138	0.196265123577042	0.204533792416655	0.193258528894458	0.187733991184585	0.193262796594504	0.193989372527378	0.19515765541504	0.194265706105373	0.191117210396251	0.188666483644691	0.176437389162157	0.191373272399026	0.191114009621216	0.189770751031659	0.18514349725651	0.196163765700944	0.18482235282803	0.195079769889196	0.178559503010156	0.181377251965693	0.177266389896142	0.192813621164636	0.204303336614157	0.194043785702968	0.191715755327738	0.183200626810454	0.186306445519114	0.202609059695795	0.193602078748181	0.198028750621156	0.187143981653191	0.192514882161399	0.198864152905209
0.174622549717489	0.179921966249922	0.166627013680836	0.181322838790104	0.18106784371234	0.177880938702802	0.178963867589538	0.175870851981017	0.178619250810803	0.175533703677363	0.15849917894275	0.178228756256571	0.174123228812077	0.1769580485678	0.152132837398754	0.176180260234371	0.175871918906029	0.180317795429211	0.183539908964131	0.176693451164932	0.174435837840465	0.179510133195458	0.177117020394523	0.179021481540163	0.179924100099945	0.182429240027094	0.174847670894928	0.165235743465758	0.17398879626062	0.180823517884692	0.180346602404524	0.172646604596074	0.180176961327685	0.173392385179157	0.180699754583351	0.16936687711053	0.165759603646436	0.169712560814276	0.18119054008867	0.1808149824846	0.177206642095494	0.171962705663662	0.167088992210843	0.178045245154582	0.178745147962168	0.177226913670714	0.181765612669902	0.17728559454635	0.183467358063345	0.182539133303285
0.17839199578334	0.185844466989107	0.180646408332773	0.190425842988758	0.195202466265526	0.186367260244773	0.195088305289288	0.1818114904454	0.185147764956557	0.187857754485926	0.165602765669736	0.190811002917933	0.183297716986507	0.185761246838205	0.159553300854174	0.18685697882508	0.1845150784247	0.194205958304726	0.197931660445103	0.185420897759517	0.179696845072482	0.192199072357976	0.191500236475402	0.191521574975633	0.185746309888043	0.189511488253849	0.185336610683603	0.172723423196907	0.191577055076235	0.192792282664405	0.190737385092135	0.181587436192971	0.198653968677931	0.183283846961356	0.189275697826294	0.173746604282996	0.18228947285058	0.173154460901578	0.191356201598841	0.195233407090861	0.190477055389313	0.182831470756454	0.170832832076417	0.184185398596127	0.194392670181749	0.192292961758993	0.19935600533554	0.183384137912443	0.189124194474652	0.197327780888559
0.179809939123708	0.188102080313574	0.174289669113881	0.188261052140297	0.188790246946032	0.184841557478238	0.189425067327912	0.18339587408757	0.185437968559702	0.182094225573464	0.168433317725412	0.18235135450125	0.180265516103645	0.185057076330574	0.157026822426793	0.183804506366999	0.182831470756454	0.18665853077293	0.189791022606878	0.187124777002983	0.182688502804904	0.187222934104047	0.183061926558951	0.18641313802027	0.187466193006683	0.191994222755756	0.179225264217371	0.169135354383021	0.180902470335548	0.189463476628329	0.188546988043396	0.181768813444937	0.186607318372375	0.184526814599827	0.188190635089534	0.175069591297334	0.174335546889378	0.175830308830578	0.187598491708117	0.186064253541489	0.185186174256973	0.180039328001194	0.170932056102493	0.184785010452625	0.186974340576352	0.185554263385962	0.187984718562302	0.181152130788254	0.191175891271887	0.188666483644691
0.181642916293573	0.185339811458638	0.178586176135445	0.187240004904232	0.186422740345374	0.181794419645215	0.189459208928282	0.182637290404349	0.184704991076758	0.182720510555251	0.171816536937078	0.182756786005644	0.180508775006281	0.189813428032121	0.158449033467207	0.187009549101734	0.187120509302936	0.185099753331036	0.192144659182386	0.183718085441062	0.178626719285884	0.18710237157774	0.184785010452625	0.186715077798543	0.188042332512927	0.185822061563864	0.180705089208409	0.168931571705812	0.17891052133896	0.183505767363761	0.188422157817043	0.175021579671813	0.182953100207772	0.17766115215042	0.183896261917993	0.171559408009292	0.174517991066356	0.17476658459405	0.182199851149608	0.188746503020558	0.187151450128272	0.1798184745238	0.172246507716738	0.180932344235872	0.190516531614741	0.183052324233847	0.185494515585315	0.176250677285134	0.186021576541027	0.186401401845143
0.18355911361434	0.183570849789467	0.170269495670312	0.185973564915506	0.186967939026283	0.180067068051494	0.18477434120251	0.1798184745238	0.1823374844761	0.1783237125826	0.169675218438871	0.181304701064907	0.179420511494487	0.187615562508302	0.163180845893488	0.181740006469625	0.187773467410013	0.185015466255123	0.188043399437938	0.181065709862317	0.177255720646026	0.184251547946844	0.182207319624689	0.184417988248648	0.183822644092196	0.188349606916257	0.180323130054269	0.165571824844401	0.178411200433549	0.185203245057158	0.192744271038885	0.17885610816337	0.185094418705979	0.177166098945055	0.184949316904406	0.171880552437772	0.173636711006805	0.175419542701126	0.18494504920436	0.183932537368387	0.182403633826817	0.175890056631225	0.165266684291094	0.182742915980494	0.183115272809529	0.182008871572539	0.184596164725579	0.177822257827166	0.188860663996796	0.185391023859193
0.168363967599661	0.181318571090057	0.170290834170543	0.186369394094796	0.177790250076819	0.174711104493448	0.179473857745065	0.182061150898105	0.180012654875904	0.175310716349947	0.157244475129152	0.173773277408285	0.168638167327632	0.172572986770276	0.149598890496292	0.176244275735064	0.177173567420136	0.176832151416435	0.183321189336761	0.18046716493083	0.175755624079768	0.174627884342547	0.172918670474023	0.177156496619951	0.180026524901055	0.180299657704015	0.170993937753163	0.159728276556071	0.169723230064392	0.179632829571788	0.176007418382497	0.172647671521086	0.175364062600525	0.176133315533862	0.179336224418574	0.166714501531784	0.166659021431183	0.166009264099141	0.180936611935918	0.181248154039294	0.17686949379184	0.171905091713038	0.163539332697373	0.176588892513799	0.18123855171419	0.173821289033805	0.177161831245008	0.171586081134581	0.179836612248997	0.178636321610988
0.177875604077744	0.193169974118498	0.179712848947655	0.199461630911685	0.190212457986446	0.184897037578839	0.19203796668123	0.192821089639717	0.19181284550379	0.186646794597803	0.170264161045254	0.18355911361434	0.182243595075082	0.18327957926131	0.157920905586483	0.187217599478989	0.187023419126884	0.18735523280548	0.194728751560392	0.210103140977013	0.18578471918846	0.186545436721704	0.185965029515414	0.188107414938632	0.193217985744018	0.191570653526165	0.182095292498475	0.171371629207257	0.181168134663427	0.190818471393014	0.188108481863644	0.183408677187709	0.187692381109134	0.187895096861331	0.192035832831207	0.177599270499749	0.173010426025017	0.176624101039181	0.191534378075772	0.193564736372776	0.193812262975459	0.183320122411749	0.176106642408573	0.188989761923195	0.19244766588567	0.185547861835893	0.187610227883244	0.182092091723441	0.19034475668788	0.189024970448576
0.173932249235007	0.182205185774666	0.169158826733275	0.185953293340287	0.188437094767205	0.185647085861968	0.184932246104221	0.17986648614932	0.188705959870119	0.175617990753277	0.158911011997213	0.179080162415798	0.17392691460995	0.179865419224309	0.15492177937898	0.179541074020794	0.179586951796291	0.182498590152846	0.185313138333349	0.183097135084333	0.182902954732228	0.183370267887293	0.178515759084682	0.182027009297735	0.181350578840404	0.186382197194935	0.175000241171582	0.164115472203617	0.179708581247609	0.185793254588552	0.183481228088495	0.177740104601275	0.187127977778017	0.176530211638163	0.184216339421462	0.172734092447022	0.173157661676613	0.170785887375908	0.184383846648278	0.183155815959969	0.180365807054732	0.172676478496398	0.167570175391058	0.181498881417012	0.182822935356361	0.179494129320285	0.185131761081383	0.178202083131282	0.183843982592427	0.189768617181636
0.181693061769116	0.182536999453262	0.171465518608274	0.183935738143421	0.185158434206672	0.180595195932218	0.182063284748128	0.178267165556988	0.182139036423949	0.177122355019581	0.166398691728362	0.178592577685514	0.175881521231133	0.186518763596415	0.157728859084402	0.179105768616076	0.182588211853817	0.180627203682565	0.18382584486723	0.180614400582426	0.175730017879491	0.186833506474826	0.178966001439561	0.182513527103008	0.18400295441915	0.185635349686841	0.178866777413486	0.168081232471597	0.179063091615613	0.188628074344275	0.191131080421401	0.17709461496928	0.18530033523321	0.177463771023281	0.18420780402137	0.174763383819015	0.171479388633424	0.175152811448235	0.186021576541027	0.1826789004798	0.179009745365035	0.174939426445923	0.165024492313469	0.179518668595551	0.182449511602314	0.179658435772066	0.185965029515414	0.176187728709451	0.185212847382262	0.185619345811668
0.179528270920655	0.192123320682155	0.174175508137644	0.193445240771481	0.191307123048309	0.184942915354337	0.188243981340112	0.188029529412788	0.185586271136309	0.18339587408757	0.16715514156156	0.185033603980319	0.181747474944706	0.183924001968294	0.157475997856661	0.183422547212859	0.182684235104858	0.187365902055596	0.192705861738468	0.188650479769518	0.182129434098845	0.187124777002983	0.186063186616478	0.187801207460314	0.187413913681116	0.191067064920708	0.183120607434587	0.169443695711362	0.182895486257147	0.193743979774719	0.188128753438863	0.178011103554212	0.189331177926895	0.18796231313706	0.19047492153929	0.174269397538661	0.173596167856365	0.178805962687827	0.191787239303513	0.187765998934932	0.187761731234886	0.18009800887683	0.171403636957603	0.189221284650704	0.187871624511077	0.184871431378562	0.190778995167586	0.182068619373186	0.192442331260612	0.191275115297962
0.18678122714926	0.188129820363875	0.176450192262296	0.189558432954358	0.19530809184167	0.189673660855607	0.192042234381276	0.182412169226909	0.185934088690079	0.183212362985582	0.176769202840753	0.187604893258186	0.183467358063345	0.193543397872545	0.166816926332894	0.187688113409088	0.191067064920708	0.190400236788481	0.194698877660068	0.185203245057158	0.181265224839479	0.193718373574441	0.187348831255411	0.190649897241187	0.18924582392597	0.19071391274188	0.184777541977544	0.175313917124981	0.187968714687129	0.193222253444065	0.195890632897984	0.183592188289698	0.193644755748644	0.182676766629777	0.190434378388851	0.180198299827916	0.179915564699852	0.181230016314098	0.19263224391267	0.191284717623067	0.187169587853468	0.181230016314098	0.175738553279583	0.185296067533164	0.192417791985346	0.18772332193447	0.194746889285588	0.183741557791317	0.191154552771656	0.195727393371214
0.18478821122766	0.193358819845545	0.180895001860467	0.198244269473491	0.1910756003208	0.190427976838782	0.192063572881507	0.191899266429727	0.195183261615317	0.189973466783856	0.180455428755703	0.186302177819068	0.18304058805872	0.191777636978409	0.162189672557746	0.191472496425102	0.193511390122198	0.189571236054496	0.198365898924809	0.192682389388214	0.187675310308949	0.190560275540215	0.186016241915969	0.189811294182098	0.199274919034661	0.190913427719043	0.18247405087758	0.177708096850929	0.185307803708291	0.1908910222938	0.195740196471353	0.188464834817506	0.188670751344737	0.184447862148971	0.195363571942271	0.182373759926493	0.17759286894968	0.181338842665277	0.191361536223899	0.19853020537659	0.189479480503502	0.187360567430538	0.180122548152095	0.187034088377	0.196635346556054	0.187474728406775	0.190496260039522	0.187014883726792	0.194211292929784	0.190722448141973
0.178281035582138	0.190815270617979	0.179690443522412	0.199599264238176	0.193563669447765	0.191360469298887	0.194831176361502	0.192677054763156	0.194957073512866	0.186518763596415	0.172375605643137	0.184155524695803	0.179672305797216	0.183378803287385	0.155654756861923	0.190307414312475	0.185446503959794	0.186872982700254	0.19585435744759	0.19507550218915	0.187257075704417	0.187402177505989	0.184984525429788	0.190285008887232	0.193468713121736	0.190361827488065	0.181104119162733	0.173299562703151	0.186767357124109	0.192490342886133	0.186866581150185	0.185992769565715	0.191096938821031	0.186663865397988	0.194128072778882	0.181219347063982	0.175580648377872	0.176897233842141	0.192274824033797	0.194516433483091	0.189342914102022	0.188219442064846	0.179843013799066	0.189546696779231	0.195270749466266	0.184352905822942	0.190946502394401	0.187063962277324	0.192335638759456	0.19464553140949
0.172680746196444	0.181751742644752	0.173844761384059	0.186907124300624	0.180887533385386	0.180688018408224	0.18468578642655	0.182321480600927	0.185077347905794	0.181065709862317	0.166631281380883	0.177933218028368	0.174349416914529	0.178598979235584	0.152644961404304	0.182690636654927	0.179516534745528	0.180983556636427	0.187104505427763	0.182424972327048	0.179839813024031	0.178031375129432	0.177578998924529	0.179361830618851	0.185408094659378	0.180890734160421	0.172949611299358	0.170247090245069	0.175045052022068	0.179710715097632	0.179679774272297	0.175842045005705	0.179204992642151	0.174994906546524	0.182770656030795	0.174120028037043	0.167334384963502	0.169170562908402	0.179718183572713	0.187294418079821	0.180259114553575	0.178293838682277	0.17522429542401	0.17635736978629	0.188087143363413	0.178703537886717	0.180937678860929	0.181416728191121	0.183506834288773	0.181935253746741
0.182829336906431	0.189241556225924	0.178703537886717	0.195701787170937	0.187548346232573	0.186612652997433	0.191182292821956	0.190025746109422	0.192752806438977	0.18621468996812	0.174389960064968	0.185451838584852	0.181699463319185	0.187675310308949	0.16124331007249	0.19155998427605	0.192163863832594	0.187040489927069	0.196353678353002	0.191987821205686	0.187256008779405	0.184934379954244	0.1848564944284	0.188234379015008	0.192593834612254	0.189176473800218	0.17995504092528	0.172169689115906	0.182130501023857	0.188396551616766	0.193487917771944	0.183614593714941	0.186517696671403	0.181973663047157	0.189036706623703	0.178003635079132	0.172011784214194	0.179557077895967	0.186830305699791	0.195611098544954	0.188123418813806	0.184141654670653	0.176701986565025	0.181843498195746	0.194553775858495	0.185605475786517	0.189994805284087	0.182655428129546	0.187135446253098	0.188278122940482
0.182514594028019	0.186772691749167	0.174953296471073	0.190981710919783	0.188703826020096	0.183799171741941	0.18790789996147	0.184825553603065	0.189921187458289	0.183869588792704	0.176134382458873	0.185577735736217	0.180160957452512	0.187478996106822	0.164067460578097	0.186939132050971	0.187787337435163	0.187537676982458	0.193284135094735	0.192195871582941	0.18510935565614	0.186459015795768	0.183714884666028	0.187203729453838	0.18968966473078	0.189336512551953	0.180307126179096	0.169152425183206	0.179584817946268	0.186630790722629	0.192859498940133	0.17865766011122	0.184847959028308	0.181359114240497	0.187310421954995	0.17529898017482	0.172581522170369	0.180613333657414	0.187645436408625	0.189380256477427	0.190963573194586	0.178741947187133	0.171927497138281	0.182916824757379	0.191420217099535	0.18566202281213	0.186977541351387	0.178811297312885	0.188018860162672	0.189559499879369
0.182483653202684	0.192358044184699	0.184650577901168	0.193745046699731	0.197892184219676	0.191824581678917	0.199840389290789	0.188660082094622	0.193401496846007	0.191851254804206	0.170725072650249	0.194131273553916	0.18966939315556	0.192582098437127	0.161788508753399	0.192609838487428	0.192360178034722	0.198661437153012	0.200183939144513	0.190087627760093	0.185927687140009	0.199910806341553	0.195240875565942	0.197339517063686	0.191219635197361	0.194398004806807	0.191296453798194	0.176647573389435	0.194115269678743	0.196003726949209	0.195020022088548	0.186279772393825	0.200465607347565	0.186504893571265	0.195484134468578	0.17972991974784	0.184757270402325	0.179721384347748	0.197811097918797	0.198751058853984	0.196453969304089	0.187432051406313	0.179247669642614	0.190170847910995	0.197630787591843	0.194996549738294	0.203401784979386	0.188516047218061	0.194251836080223	0.20223030131669
0.177995099679039	0.19373117667458	0.180369007829766	0.20163602408525	0.188925746422501	0.188343205366188	0.192167064607629	0.195849022822533	0.195419052042873	0.187213331778942	0.171751454511373	0.186485688921057	0.182837872306523	0.182729045955344	0.156318384219116	0.191044659495465	0.186482488146022	0.188473370217598	0.197978605145612	0.196750574457303	0.188655814394576	0.186096261291836	0.187236804129197	0.187349898180423	0.194990148188224	0.1914170163245	0.181353779615439	0.172897331973791	0.181448735941468	0.192162796907583	0.188558724218523	0.182133701798892	0.187394709030908	0.189016435048484	0.19289150669048	0.177203441320459	0.173953587735239	0.177153295844916	0.191711487627692	0.19546492981837	0.190400236788481	0.184420122098671	0.177732636126195	0.188255717515239	0.194032049527841	0.186089859741767	0.188638743594391	0.18384611644245	0.192132923007259	0.188567259618616
0.138699184578166	0.146724594515142	0.139028864406739	0.149921101849784	0.146359706161187	0.143224013552204	0.14910597114095	0.145263974174312	0.148878716113487	0.147647484650144	0.138857089479877	0.145776098179862	0.144346418664368	0.14494176282082	0.13070151469149	0.146612567388928	0.144749716318739	0.147738173276127	0.153004515133201	0.144940695895809	0.143817223858633	0.146107911858459	0.145053789947034	0.148588512510342	0.149150781991436	0.143291229827932	0.138205198297812	0.141224596080535	0.14269588567148	0.14614952193391	0.144543799791507	0.139900542141186	0.14592440075647	0.141287544656217	0.144506457416103	0.137233229612278	0.136430902003583	0.138256410698367	0.144547000566542	0.152643894479293	0.147713634000861	0.143124789526129	0.14214962006556	0.138557283551628	0.150814118084463	0.147596272249589	0.146816350066136	0.142865526748319	0.145880656830996	0.14897580628954
0.166354947802888	0.17657608941366	0.162254754983452	0.176170657909266	0.17359296708133	0.172626333020854	0.175584916077918	0.171184917330233	0.172798107947716	0.16934660553531	0.155995105940612	0.171483656333471	0.16960586831312	0.170649320974428	0.141587350584467	0.171828273112205	0.168967847156205	0.17435688538961	0.176087437758365	0.173553490855903	0.170919253002354	0.175160279923316	0.172774635597462	0.174094421836765	0.172648738446097	0.176636904139319	0.167509360665399	0.155831866413843	0.168642435027679	0.178024973579363	0.172125945190431	0.167607517766463	0.172752230172219	0.171143307254782	0.176316826635851	0.159697335730735	0.159049712248717	0.162668721887938	0.177936418803403	0.17347667225507	0.171144374179794	0.168608293427309	0.15927056572611	0.174899950220495	0.174919154870703	0.171791997661812	0.174297137588962	0.167255432512647	0.176139717083931	0.176313625860816
0.173301696553174	0.18125882328941	0.167055917535485	0.183085398909206	0.182682101254835	0.180036127226159	0.182520995578089	0.177331472321847	0.179143110991481	0.174508388741251	0.162167267132503	0.177745439226333	0.173792482058493	0.178188213106132	0.153553981514156	0.17721731134561	0.176042626907879	0.179375700644001	0.185739908337974	0.17930635051825	0.17439849546506	0.184872498303573	0.177826525527212	0.180666679907993	0.178559503010156	0.186647861522814	0.174536128791552	0.169466101136605	0.17734747619702	0.186533700546577	0.185012265480088	0.176783072865904	0.183090733534263	0.174755915343934	0.18316328443505	0.173168330926728	0.168617895752413	0.171504994833702	0.184793545852718	0.181276961014606	0.180048930326298	0.171400436182569	0.165756402871401	0.178590443835491	0.182024875447712	0.178304507932392	0.184690054126596	0.17532672022512	0.18347055883838	0.185148831881568
0.14864185876092	0.160695977541558	0.144367757164599	0.161053397420432	0.163904221051328	0.160064357934713	0.158584532943675	0.159005968323242	0.156700343373255	0.151170471038325	0.140188611894308	0.154270955121926	0.152168045924136	0.15542750183446	0.130344094812617	0.153381139662283	0.151040306186914	0.156318384219116	0.158673087719635	0.156038849866086	0.15073729948363	0.158481041217554	0.153233904010687	0.155968432815323	0.155955629715184	0.158112952088564	0.15219791982446	0.142425953643555	0.154066105519706	0.161921874379844	0.158850197271554	0.150542052206514	0.156809169724434	0.154236813521556	0.158515182817924	0.150714894058387	0.144041278111061	0.149273478367766	0.16328433761961	0.157311691404881	0.155057278855448	0.147989967578855	0.143519551780407	0.159363388202116	0.155958830490219	0.154034097769359	0.160430313213679	0.153545446114064	0.159603446329718	0.162511883911238
0.184165127020907	0.198338158874509	0.184142721595664	0.204686362693308	0.196940487109361	0.191612263601616	0.196306733652493	0.197721476217826	0.199207702758933	0.192805085764544	0.176872694566875	0.190900624618904	0.185346213008707	0.187671042608903	0.161609265351456	0.193523126297325	0.192526618336526	0.19150557110046	0.202217498216552	0.198650767902897	0.194203824454703	0.192344174159548	0.189782487206786	0.193612747998297	0.20040052492186	0.195293154891508	0.18648782277108	0.179805671423661	0.188375213116534	0.19796366819545	0.19267278706311	0.187358433580515	0.193450575396539	0.192157462282525	0.199414686211176	0.181781616545076	0.18078084088423	0.182013139272585	0.19843418212555	0.200779283300965	0.195822349697244	0.188163961964245	0.183520704313923	0.193542330947534	0.200927585877572	0.191224969822419	0.194858916411802	0.192430595085485	0.198288013398965	0.194513232708056
0.188192768939557	0.18988064430785	0.177325070771778	0.192573563037035	0.191757365403189	0.188911876397351	0.190742719717193	0.187896163786343	0.190624291040909	0.187168520928457	0.179516534745528	0.186842041874919	0.185936222540102	0.192438063560566	0.165767072121517	0.190165513285937	0.191029722545303	0.191073466470777	0.194777830110923	0.193856006900933	0.186042915041258	0.188081808738355	0.185859403939269	0.188744369170535	0.193631952648505	0.191948344980259	0.181200142413774	0.175374731850641	0.183480161163484	0.190819538318025	0.198009545970947	0.182820801506338	0.188087143363413	0.185410228509401	0.19108200187087	0.180258047628564	0.175507030552074	0.18322516608572	0.190143107860694	0.190643495691117	0.194089663478465	0.184410519773567	0.176938843917592	0.186649995372837	0.192884038215399	0.187090635402613	0.190074824659954	0.184081906870005	0.19299393149159	0.190825939868094
0.1771148865445	0.18537501998402	0.17921779574229	0.189609645354913	0.188612070469101	0.182672498929731	0.190670168816406	0.183649802240322	0.186048249666316	0.185372886133996	0.16819966114788	0.185707900587627	0.189001498098322	0.184709258776804	0.156713146473394	0.185875407814443	0.186261634668628	0.189882778157873	0.193529527847395	0.187256008779405	0.180992092036519	0.190192186411226	0.186075989716616	0.191776570053397	0.18605785199142	0.186929529725867	0.182159307999169	0.169930213516635	0.183899462693028	0.185243788207597	0.186861246525127	0.17911537094118	0.187473661481764	0.181137193838092	0.18677482559919	0.171832540812252	0.17791401337816	0.173556691630937	0.186124001342137	0.190940100844332	0.192377248834907	0.182886950857055	0.173190736351971	0.184297425722341	0.19301420306681	0.18725280800437	0.190351158237949	0.179196457242059	0.187694514959157	0.190415173738643
0.182588211853817	0.194221962179899	0.181446602091445	0.199962018742108	0.192417791985346	0.190755522817331	0.19618190342614	0.193798392950309	0.194528169658218	0.18979208953189	0.170952327677712	0.188671818269749	0.18627657161879	0.188314398390875	0.159569304729348	0.19106173029565	0.190169780985983	0.191017986370176	0.198726519578718	0.19646143777917	0.189482681278537	0.19209237985682	0.189910518208174	0.191405280149373	0.195105376089473	0.194066191128211	0.185346213008707	0.175047185872091	0.18568229438735	0.193003533816694	0.191078801095835	0.186452614245698	0.190211391061434	0.191071332620754	0.196898877033911	0.179020414615151	0.176304023535712	0.180005186400824	0.197412067964472	0.194979478938109	0.190457850739105	0.185327008358499	0.180099075801841	0.191506638025472	0.197760952443253	0.188313331465864	0.189342914102022	0.189356784127172	0.19401071102761	0.192349508784606
0.175741754054618	0.183233701485813	0.168378904549823	0.185298201383187	0.183857852617577	0.182145437974019	0.182116630998707	0.179697911997493	0.187534476207423	0.176252811135157	0.16093603566916	0.181189473163658	0.176583557888741	0.178893450538775	0.156134873117127	0.17939490529421	0.179496263170308	0.182231858899955	0.185508385610465	0.184423322873705	0.184773274277498	0.180256980703552	0.179032150790278	0.182298008250672	0.181613042393249	0.185186174256973	0.175471822026693	0.163701505299131	0.175925265156607	0.184648444051145	0.181656786318723	0.177600337424761	0.181339909590289	0.180190831352835	0.183861053392612	0.169925945816589	0.171009941628337	0.169204704508772	0.184319831147584	0.182740782130471	0.18027618535376	0.173415857529411	0.16489539438707	0.179491995470262	0.183694613090808	0.180545050456674	0.18209849327351	0.175759891779815	0.18674068399882	0.183633798365149
[truncated: 56 more columns]
