# Supplementary material for: A Genomic Reference Panel for Drosophila serrata
Source: G3 (Bethesda). 2018 Mar 1;8(4):1335–46. doi: 10.1534/g3.117.300487 (PMC5873922; doi:10.1534/g3.117.300487)
Supplement: Supplementary file 1 [file 1335FileS1.zip › grm_reduced_gcta.grm]

1	1	3.491869e+06	9.900169e-01
2	1	3.401838e+06	-1.005544e-02
2	2	3.568071e+06	1.020624e+00
3	1	3.311310e+06	-1.302502e-02
3	2	3.375133e+06	-1.377579e-02
3	3	3.464255e+06	9.664222e-01
4	1	3.412247e+06	-1.390376e-02
4	2	3.487215e+06	-5.688188e-03
4	3	3.385714e+06	-1.246134e-02
4	4	3.578786e+06	1.024907e+00
5	1	3.405828e+06	-1.240292e-02
5	2	3.480501e+06	-1.407541e-02
5	3	3.379297e+06	-1.181643e-02
5	4	3.490863e+06	-1.624423e-02
5	5	3.571211e+06	1.023952e+00
6	1	3.380328e+06	-1.004359e-02
6	2	3.447973e+06	-1.324629e-02
6	3	3.346240e+06	-1.340817e-02
6	4	3.458503e+06	-1.014628e-02
6	5	3.452078e+06	-2.381917e-03
6	6	3.539028e+06	1.016316e+00
7	1	3.414103e+06	-1.331238e-02
7	2	3.489743e+06	-1.372060e-02
7	3	3.390196e+06	-5.556991e-03
7	4	3.500265e+06	-1.234641e-02
7	5	3.493537e+06	-8.882971e-03
7	6	3.461082e+06	-7.862346e-03
7	7	3.581419e+06	1.030275e+00
8	1	3.371075e+06	-1.212175e-02
8	2	3.449836e+06	-2.151863e-03
8	3	3.344997e+06	-5.600775e-03
8	4	3.456867e+06	-1.256067e-03
8	5	3.450206e+06	-1.747517e-02
8	6	3.417544e+06	-1.242090e-02
8	7	3.458634e+06	-1.544752e-02
8	8	3.536452e+06	1.008556e+00
9	1	3.396019e+06	-1.347653e-02
9	2	3.470849e+06	-1.126595e-02
9	3	3.369716e+06	-8.969875e-03
9	4	3.480906e+06	-1.084031e-02
9	5	3.474315e+06	-1.479681e-02
9	6	3.442072e+06	-9.578974e-03
9	7	3.483642e+06	-7.128881e-03
9	8	3.440075e+06	-4.781077e-03
9	9	3.561291e+06	1.020720e+00
10	1	3.371947e+06	-1.356034e-02
10	2	3.436953e+06	-1.214575e-02
10	3	3.347109e+06	3.202049e-03
10	4	3.447545e+06	-1.018911e-02
10	5	3.441048e+06	-1.106289e-02
10	6	3.412176e+06	-1.079399e-02
10	7	3.449917e+06	-8.942641e-03
10	8	3.408458e+06	-6.424441e-03
10	9	3.431561e+06	-1.185884e-02
10	10	3.527534e+06	1.001213e+00
11	1	3.239796e+06	1.038903e-03
11	2	3.318674e+06	-1.322219e-02
11	3	3.215859e+06	-9.701124e-03
11	4	3.324646e+06	-9.381376e-03
11	5	3.318729e+06	-1.267348e-02
11	6	3.286470e+06	-1.300439e-02
11	7	3.331216e+06	-1.451055e-02
11	8	3.287773e+06	-1.037227e-02
11	9	3.309536e+06	-8.583062e-03
11	10	3.275892e+06	-1.034511e-02
11	11	3.402517e+06	9.522433e-01
12	1	3.383281e+06	-1.238462e-02
12	2	3.457399e+06	-1.009283e-02
12	3	3.355086e+06	-2.750673e-03
12	4	3.467124e+06	-1.406486e-02
12	5	3.461010e+06	-5.459944e-03
12	6	3.428217e+06	-1.069064e-02
12	7	3.469849e+06	-3.724521e-03
12	8	3.426070e+06	-1.349175e-02
12	9	3.450495e+06	-1.394286e-02
12	10	3.416918e+06	-7.301425e-03
12	11	3.301716e+06	-1.585520e-02
12	12	3.547460e+06	1.007902e+00
13	1	3.358938e+06	-1.040902e-02
13	2	3.434053e+06	-9.889632e-03
13	3	3.332582e+06	-9.035504e-03
13	4	3.443703e+06	-1.421718e-02
13	5	3.437274e+06	-1.334191e-02
13	6	3.404973e+06	-1.052631e-02
13	7	3.446219e+06	-1.168788e-02
13	8	3.407728e+06	-1.207640e-02
13	9	3.427423e+06	-1.156890e-02
13	10	3.393885e+06	-1.068637e-02
13	11	3.270513e+06	-1.293436e-02
13	12	3.413128e+06	-8.886779e-03
13	13	3.523986e+06	9.964371e-01
14	1	3.376282e+06	1.472080e-04
14	2	3.449200e+06	-1.190111e-02
14	3	3.347823e+06	-1.339877e-02
14	4	3.459449e+06	-1.423014e-02
14	5	3.452880e+06	-7.260918e-03
14	6	3.422208e+06	-1.050079e-02
14	7	3.461670e+06	-1.093890e-02
14	8	3.418516e+06	-1.657236e-02
14	9	3.443065e+06	-9.864215e-03
14	10	3.409629e+06	-1.450940e-02
14	11	3.289640e+06	1.689389e-03
14	12	3.429185e+06	-1.133580e-02
14	13	3.414229e+06	-7.676788e-03
14	14	3.539834e+06	1.008400e+00
15	1	3.183727e+06	3.434568e-03
15	2	3.252587e+06	-1.071842e-02
15	3	3.145980e+06	-1.405950e-02
15	4	3.261555e+06	-1.348077e-02
15	5	3.252218e+06	-8.703370e-03
15	6	3.228539e+06	-9.082727e-03
15	7	3.259229e+06	-1.297442e-02
15	8	3.223194e+06	-1.347863e-02
15	9	3.242578e+06	-1.519176e-02
15	10	3.211443e+06	-1.270953e-02
15	11	3.118886e+06	4.029348e-04
15	12	3.239702e+06	-1.241436e-02
15	13	3.210802e+06	-8.090594e-03
15	14	3.221984e+06	5.222530e-03
15	15	3.334579e+06	9.011976e-01
16	1	3.371852e+06	-1.466860e-02
16	2	3.446888e+06	-1.366373e-02
16	3	3.348481e+06	-2.741158e-03
16	4	3.457272e+06	-1.400957e-02
16	5	3.451531e+06	-9.325992e-03
16	6	3.418231e+06	-1.274538e-02
16	7	3.459891e+06	-7.474379e-03
16	8	3.416568e+06	-6.079560e-03
16	9	3.440999e+06	-6.474037e-03
16	10	3.407647e+06	-3.975248e-03
16	11	3.284631e+06	-9.738903e-03
16	12	3.426739e+06	-9.243610e-03
16	13	3.403685e+06	-9.646952e-03
16	14	3.419214e+06	-1.290852e-02
16	15	3.217343e+06	-8.231608e-03
16	16	3.537633e+06	1.006567e+00
17	1	3.381388e+06	-1.864512e-03
17	2	3.456281e+06	-1.099643e-02
17	3	3.358005e+06	-6.322066e-03
17	4	3.466946e+06	-1.423901e-02
17	5	3.460281e+06	-7.946454e-03
17	6	3.427492e+06	-1.211367e-02
17	7	3.469201e+06	-7.836283e-03
17	8	3.425704e+06	-1.407877e-02
17	9	3.450081e+06	-1.100022e-02
17	10	3.416524e+06	-8.647056e-03
17	11	3.293564e+06	-3.757852e-03
17	12	3.436268e+06	-9.198224e-03
17	13	3.412652e+06	-1.059441e-02
17	14	3.428985e+06	-3.536923e-03
17	15	3.227497e+06	-1.007092e-03
17	16	3.427702e+06	-7.972430e-03
17	17	3.547372e+06	1.011292e+00
18	1	3.405495e+06	-1.089878e-02
18	2	3.480488e+06	-1.143880e-02
18	3	3.379014e+06	-5.683416e-03
18	4	3.492540e+06	-1.439972e-02
18	5	3.484472e+06	-9.821842e-03
18	6	3.451707e+06	-1.341800e-02
18	7	3.493493e+06	-8.735488e-03
18	8	3.449773e+06	-1.183421e-02
18	9	3.474067e+06	-1.654459e-02
18	10	3.441018e+06	-6.156435e-03
18	11	3.318531e+06	-1.352844e-02
18	12	3.460604e+06	-2.290577e-03
18	13	3.437471e+06	-4.709475e-03
18	14	3.452730e+06	-1.053236e-02
18	15	3.254442e+06	-1.174297e-02
18	16	3.450555e+06	-1.215239e-02
18	17	3.459940e+06	-7.655397e-03
18	18	3.571505e+06	1.019589e+00
19	1	3.424213e+06	-1.366048e-02
19	2	3.499870e+06	-1.343594e-02
19	3	3.398378e+06	-3.714872e-03
19	4	3.510009e+06	-1.155515e-02
19	5	3.503130e+06	-1.292751e-02
19	6	3.470975e+06	-1.006799e-02
19	7	3.512601e+06	-3.419890e-03
19	8	3.468671e+06	-1.112284e-02
19	9	3.493080e+06	-1.233795e-02
19	10	3.459695e+06	-5.051003e-03
19	11	3.336414e+06	-1.189026e-02
19	12	3.479435e+06	-6.806662e-03
19	13	3.456455e+06	-9.535799e-03
19	14	3.471713e+06	-1.556973e-02
19	15	3.269585e+06	-1.638095e-02
19	16	3.469528e+06	-6.153109e-03
19	17	3.478814e+06	-9.250155e-03
19	18	3.503387e+06	-7.993424e-03
19	19	3.591260e+06	1.034227e+00
20	1	3.386724e+06	-1.439476e-02
20	2	3.461925e+06	-6.009465e-03
20	3	3.360351e+06	-1.169096e-02
20	4	3.472554e+06	-4.136573e-03
20	5	3.465810e+06	-1.847343e-02
20	6	3.433282e+06	-1.326444e-02
20	7	3.474658e+06	-1.389375e-02
20	8	3.431578e+06	-5.729594e-03
20	9	3.455976e+06	-4.661055e-03
20	10	3.422747e+06	-1.208805e-02
20	11	3.299109e+06	-1.188293e-02
20	12	3.441780e+06	-1.534210e-02
20	13	3.418577e+06	-1.288023e-02
20	14	3.434232e+06	-1.492698e-02
20	15	3.232943e+06	-1.191509e-02
20	16	3.432444e+06	-1.096555e-02
20	17	3.441414e+06	-1.396784e-02
20	18	3.465845e+06	-1.333527e-02
20	19	3.484990e+06	-9.758923e-03
20	20	3.553040e+06	1.023532e+00
21	1	3.357436e+06	-1.379262e-02
21	2	3.428620e+06	-7.769210e-03
21	3	3.337095e+06	-8.158840e-03
21	4	3.438593e+06	-7.966059e-03
21	5	3.432116e+06	-1.348626e-02
21	6	3.403205e+06	-1.065011e-02
21	7	3.441769e+06	-1.322505e-02
21	8	3.397643e+06	-5.398216e-03
21	9	3.422600e+06	9.995556e-03
21	10	3.395990e+06	-8.980720e-03
21	11	3.265935e+06	-9.799913e-03
21	12	3.412113e+06	-1.330520e-02
21	13	3.384818e+06	-1.415188e-02
21	14	3.400942e+06	-1.462002e-02
21	15	3.203816e+06	-1.207338e-02
21	16	3.400553e+06	-8.103874e-03
21	17	3.407723e+06	-1.314769e-02
21	18	3.432251e+06	-1.169067e-02
21	19	3.451324e+06	-8.722390e-03
21	20	3.414121e+06	-5.827679e-03
21	21	3.518789e+06	1.004576e+00
22	1	3.396887e+06	-1.137946e-02
22	2	3.468511e+06	-9.828418e-03
22	3	3.366833e+06	-1.166106e-02
22	4	3.478812e+06	-1.385480e-02
22	5	3.472184e+06	-8.868150e-03
22	6	3.439881e+06	-7.867494e-03
22	7	3.481394e+06	-9.900244e-03
22	8	3.437815e+06	-1.556351e-02
22	9	3.462363e+06	-1.462554e-02
22	10	3.428997e+06	-1.128599e-02
22	11	3.305685e+06	-1.309150e-02
22	12	3.448317e+06	-1.054520e-02
22	13	3.425307e+06	-2.062518e-03
22	14	3.440484e+06	-1.074835e-02
22	15	3.238685e+06	-8.842637e-03
22	16	3.438611e+06	-1.165641e-02
22	17	3.447719e+06	-1.039898e-02
22	18	3.472222e+06	-7.295858e-03
22	19	3.491050e+06	-1.211267e-02
22	20	3.453647e+06	-1.233246e-02
22	21	3.420060e+06	-1.695649e-02
22	22	3.559547e+06	1.018654e+00
23	1	3.393733e+06	-1.451452e-02
23	2	3.469127e+06	-1.079050e-02
23	3	3.367671e+06	-5.454984e-03
23	4	3.479742e+06	-1.311288e-02
23	5	3.473138e+06	-7.365857e-03
23	6	3.440192e+06	-1.281838e-02
23	7	3.482216e+06	-4.852567e-03
23	8	3.438475e+06	-1.563631e-02
23	9	3.462997e+06	-1.577637e-02
23	10	3.429359e+06	-8.280123e-03
23	11	3.305729e+06	-1.438571e-02
23	12	3.449386e+06	-6.410540e-03
23	13	3.425514e+06	-6.895187e-03
23	14	3.441459e+06	-9.399157e-03
23	15	3.239007e+06	-1.187803e-02
23	16	3.439080e+06	-9.893475e-03
23	17	3.448313e+06	-1.171012e-02
23	18	3.473423e+06	-1.938706e-03
23	19	3.491778e+06	-6.992084e-03
23	20	3.458328e+06	-1.184754e-02
23	21	3.420646e+06	-1.071420e-02
23	22	3.460720e+06	-7.124306e-03
23	23	3.560279e+06	1.008119e+00
24	1	3.402910e+06	-1.304591e-02
24	2	3.477622e+06	-8.160830e-03
24	3	3.376265e+06	-8.653572e-03
24	4	3.491991e+06	-1.155435e-02
24	5	3.480956e+06	-1.126394e-02
24	6	3.448629e+06	-8.672259e-03
24	7	3.490227e+06	-9.511998e-03
24	8	3.446546e+06	-1.348990e-02
24	9	3.470989e+06	-1.395210e-02
24	10	3.438152e+06	-5.701420e-03
24	11	3.314859e+06	-1.432656e-02
24	12	3.457023e+06	-7.417948e-03
24	13	3.434014e+06	-3.141872e-03
24	14	3.449651e+06	-1.029228e-02
24	15	3.252968e+06	-6.878993e-03
24	16	3.447218e+06	-1.166726e-02
24	17	3.456971e+06	-1.161082e-02
24	18	3.483653e+06	-3.773586e-03
24	19	3.499973e+06	-8.881684e-03
24	20	3.462994e+06	-1.607393e-02
24	21	3.428402e+06	-1.425483e-02
24	22	3.469078e+06	-6.585372e-03
24	23	3.470007e+06	-5.797833e-03
24	24	3.568440e+06	1.022241e+00
25	1	3.393572e+06	-9.556859e-03
25	2	3.468151e+06	-1.053130e-02
25	3	3.373308e+06	-9.663993e-03
25	4	3.478720e+06	-2.725228e-03
25	5	3.472199e+06	-1.617268e-02
25	6	3.441087e+06	-1.171630e-02
25	7	3.483567e+06	-1.015941e-02
25	8	3.438234e+06	-6.010646e-03
25	9	3.462516e+06	-4.915211e-03
25	10	3.432399e+06	-1.161970e-02
25	11	3.308536e+06	-4.511489e-03
25	12	3.448441e+06	-1.422132e-02
25	13	3.424883e+06	-1.093760e-02
25	14	3.441034e+06	-9.420189e-03
25	15	3.239680e+06	-1.009064e-02
25	16	3.438826e+06	-4.620455e-03
25	17	3.448097e+06	-1.119306e-02
25	18	3.471814e+06	-1.430347e-02
25	19	3.491014e+06	-9.064453e-03
25	20	3.454144e+06	-5.592586e-03
25	21	3.425434e+06	-7.440470e-03
25	22	3.459838e+06	-1.492446e-02
25	23	3.460496e+06	-1.245725e-02
25	24	3.468800e+06	-1.145735e-02
25	25	3.559283e+06	1.018404e+00
26	1	3.409290e+06	-8.668271e-03
26	2	3.484816e+06	-8.398362e-03
26	3	3.382937e+06	-1.282074e-02
26	4	3.495100e+06	-1.506720e-02
26	5	3.488172e+06	-1.321788e-02
26	6	3.456369e+06	-9.998874e-03
26	7	3.497441e+06	-8.619562e-03
26	8	3.453649e+06	-1.003911e-02
26	9	3.478192e+06	-9.368066e-03
26	10	3.445001e+06	-1.128584e-02
26	11	3.322150e+06	-9.975436e-03
26	12	3.464486e+06	-1.186910e-02
26	13	3.441252e+06	-8.512027e-03
26	14	3.456663e+06	-6.555082e-03
26	15	3.255136e+06	-6.609253e-03
26	16	3.454855e+06	-9.696483e-03
26	17	3.464274e+06	-1.045669e-02
26	18	3.488312e+06	-1.209364e-02
26	19	3.507312e+06	-1.459509e-02
26	20	3.470097e+06	-8.525139e-03
26	21	3.436224e+06	-8.742830e-03
26	22	3.476231e+06	-7.661837e-03
26	23	3.476883e+06	-9.074300e-03
26	24	3.484929e+06	-1.081696e-02
26	25	3.476105e+06	-9.610514e-03
26	26	3.575882e+06	1.031161e+00
27	1	3.364293e+06	-9.259420e-03
27	2	3.432693e+06	-1.055256e-02
27	3	3.336707e+06	-8.646483e-03
27	4	3.443117e+06	-1.512997e-02
27	5	3.437001e+06	-7.668248e-03
27	6	3.403947e+06	-1.355734e-02
27	7	3.445632e+06	-8.246362e-03
27	8	3.402678e+06	-1.438564e-02
27	9	3.426599e+06	-1.422064e-02
27	10	3.393499e+06	-8.193146e-03
27	11	3.271386e+06	-1.357365e-02
27	12	3.412578e+06	-4.757136e-03
27	13	3.389791e+06	-8.227182e-03
27	14	3.405553e+06	-1.123779e-02
27	15	3.204226e+06	-1.059177e-02
27	16	3.403434e+06	-1.154654e-02
27	17	3.415320e+06	-1.031083e-02
27	18	3.436764e+06	-3.596061e-03
27	19	3.455378e+06	-8.903285e-03
27	20	3.418069e+06	-1.481677e-02
27	21	3.384328e+06	-1.431727e-02
27	22	3.424619e+06	-6.472808e-03
27	23	3.425094e+06	-6.517068e-03
27	24	3.433275e+06	-6.216228e-03
27	25	3.424534e+06	-1.243660e-02
27	26	3.440659e+06	-1.180383e-02
27	27	3.522721e+06	9.928758e-01
28	1	3.270093e+06	-1.023720e-02
28	2	3.331853e+06	-1.085688e-02
28	3	3.230134e+06	-1.198895e-02
28	4	3.341935e+06	-1.248569e-02
28	5	3.336450e+06	-9.254927e-03
28	6	3.315990e+06	-8.859524e-03
28	7	3.343869e+06	-1.622972e-02
28	8	3.301558e+06	-9.437953e-03
28	9	3.326771e+06	-8.442393e-03
28	10	3.295554e+06	-1.088762e-02
28	11	3.180435e+06	-5.187775e-03
28	12	3.311697e+06	-1.393181e-02
28	13	3.300656e+06	-8.307168e-03
28	14	3.315960e+06	-7.802057e-03
28	15	3.130576e+06	-5.229272e-03
28	16	3.302086e+06	-1.095866e-02
28	17	3.311026e+06	-1.251887e-02
28	18	3.335160e+06	-1.167772e-02
28	19	3.354096e+06	-9.283033e-03
28	20	3.320334e+06	-1.341145e-02
28	21	3.283603e+06	-1.263505e-02
28	22	3.323235e+06	-6.600377e-03
28	23	3.323551e+06	-1.130901e-02
28	24	3.332155e+06	-1.298894e-02
28	25	3.323785e+06	-9.418489e-03
28	26	3.339274e+06	-1.323284e-02
28	27	3.288811e+06	-1.156252e-02
28	28	3.420245e+06	9.493966e-01
29	1	3.378269e+06	-1.286782e-02
29	2	3.453197e+06	-1.236370e-02
29	3	3.352051e+06	-1.041974e-02
29	4	3.463401e+06	-1.278143e-02
29	5	3.457526e+06	-3.686702e-03
29	6	3.424695e+06	-7.137321e-03
29	7	3.465925e+06	-5.387368e-03
29	8	3.422870e+06	-1.593387e-02
29	9	3.446958e+06	-1.312867e-02
29	10	3.413340e+06	-8.088464e-03
29	11	3.298583e+06	-1.455388e-02
29	12	3.433445e+06	-6.478298e-03
29	13	3.410029e+06	-1.011464e-02
29	14	3.425476e+06	-9.302701e-03
29	15	3.227809e+06	-8.970709e-03
29	16	3.424850e+06	-1.081714e-02
29	17	3.432747e+06	-1.180022e-02
29	18	3.457155e+06	-6.271003e-03
29	19	3.475656e+06	-8.909641e-03
29	20	3.438630e+06	-1.627390e-02
29	21	3.405865e+06	-1.456285e-02
29	22	3.444580e+06	-8.052800e-03
29	23	3.445357e+06	-5.429946e-03
29	24	3.453646e+06	-5.586621e-03
29	25	3.445041e+06	-1.717953e-02
29	26	3.460981e+06	-1.294592e-02
29	27	3.409453e+06	-6.154107e-03
29	28	3.318484e+06	-8.389398e-03
29	29	3.543541e+06	1.008063e+00
30	1	3.399349e+06	-1.212377e-02
30	2	3.475598e+06	-8.344186e-03
30	3	3.373541e+06	-1.505664e-02
30	4	3.484672e+06	-9.567156e-03
30	5	3.478369e+06	-9.863944e-03
30	6	3.447403e+06	-1.142488e-02
30	7	3.487042e+06	-1.060929e-02
30	8	3.445367e+06	-8.802819e-03
30	9	3.467876e+06	-1.437165e-02
30	10	3.434757e+06	-1.538452e-02
30	11	3.312223e+06	-1.553318e-02
30	12	3.454445e+06	-8.650060e-03
30	13	3.430831e+06	-1.091824e-02
30	14	3.446219e+06	-9.843317e-03
30	15	3.246796e+06	-1.047781e-02
30	16	3.444543e+06	-1.622151e-02
30	17	3.453836e+06	-1.402431e-02
30	18	3.477733e+06	-1.106202e-02
30	19	3.496764e+06	-1.307884e-02
30	20	3.459336e+06	-1.070282e-02
30	21	3.427628e+06	-1.204866e-02
30	22	3.466060e+06	-6.338817e-03
30	23	3.466496e+06	-1.169702e-02
30	24	3.474773e+06	-1.148809e-02
30	25	3.467094e+06	-1.233521e-02
30	26	3.482107e+06	-1.110613e-02
30	27	3.430560e+06	-8.214373e-03
30	28	3.329766e+06	-7.642153e-03
30	29	3.450960e+06	-1.000791e-02
30	30	3.565005e+06	1.020747e+00
31	1	3.393815e+06	-1.410449e-03
31	2	3.470513e+06	-8.893319e-03
31	3	3.366116e+06	-1.438020e-02
31	4	3.478491e+06	-1.555907e-02
31	5	3.471527e+06	-1.169213e-02
31	6	3.439386e+06	-9.097526e-03
31	7	3.480797e+06	-1.509237e-02
31	8	3.442027e+06	-1.407920e-02
31	9	3.461806e+06	-1.671968e-02
31	10	3.428418e+06	-1.358787e-02
31	11	3.307258e+06	-1.290179e-03
31	12	3.447804e+06	-1.351913e-02
31	13	3.428551e+06	-1.077135e-02
31	14	3.444474e+06	4.763849e-04
31	15	3.243029e+06	3.359715e-03
31	16	3.438281e+06	-1.239713e-02
31	17	3.447535e+06	-5.189012e-03
31	18	3.471394e+06	-1.332459e-02
31	19	3.490395e+06	-1.742077e-02
31	20	3.453014e+06	-9.759696e-03
31	21	3.419077e+06	-1.467400e-02
31	22	3.459550e+06	-7.879067e-03
31	23	3.460418e+06	-1.479331e-02
31	24	3.468340e+06	-1.522816e-02
31	25	3.459900e+06	-1.041707e-02
31	26	3.475299e+06	-1.259325e-02
31	27	3.424114e+06	-1.412573e-02
31	28	3.327565e+06	-3.671667e-03
31	29	3.444352e+06	-1.350714e-02
31	30	3.467444e+06	-5.728439e-03
31	31	3.558842e+06	1.029277e+00
32	1	3.346163e+06	-1.026241e-02
32	2	3.414636e+06	-1.390049e-02
32	3	3.318074e+06	-1.295161e-02
32	4	3.424549e+06	-1.075375e-02
32	5	3.418538e+06	-9.904136e-03
32	6	3.388195e+06	-6.484384e-03
32	7	3.427256e+06	-1.180576e-02
32	8	3.384369e+06	-1.405867e-02
32	9	3.408419e+06	-5.469947e-03
32	10	3.379507e+06	-1.352437e-02
32	11	3.252947e+06	-1.107492e-02
32	12	3.396322e+06	-1.179675e-02
32	13	3.370972e+06	-1.467857e-02
32	14	3.387227e+06	-9.653452e-03
32	15	3.190823e+06	-1.255722e-02
32	16	3.386844e+06	-8.756038e-03
32	17	3.399675e+06	-1.251932e-02
32	18	3.418353e+06	-1.248507e-02
32	19	3.436588e+06	-1.278736e-02
32	20	3.399792e+06	-1.116990e-02
32	21	3.374267e+06	-6.972989e-03
32	22	3.405807e+06	-1.249689e-02
32	23	3.406176e+06	-1.484440e-02
32	24	3.415750e+06	-1.461126e-02
32	25	3.407000e+06	-9.635911e-03
32	26	3.422463e+06	-3.789379e-03
32	27	3.376694e+06	6.326403e-02
32	28	3.270744e+06	-1.006615e-02
32	29	3.392104e+06	-1.027372e-02
32	30	3.412684e+06	-1.343136e-02
32	31	3.405703e+06	-8.734890e-03
32	32	3.504161e+06	9.969488e-01
33	1	3.421974e+06	-1.416981e-02
33	2	3.497361e+06	-1.139652e-02
33	3	3.395800e+06	-7.039545e-03
33	4	3.507636e+06	-1.513779e-02
33	5	3.500851e+06	-6.982657e-03
33	6	3.468495e+06	-1.128005e-02
33	7	3.509941e+06	-7.518705e-03
33	8	3.466461e+06	-1.593070e-02
33	9	3.490536e+06	-1.676860e-02
33	10	3.457480e+06	-5.390671e-03
33	11	3.334435e+06	-1.786175e-02
33	12	3.477354e+06	-6.564387e-03
33	13	3.453745e+06	-1.023823e-02
33	14	3.469409e+06	-1.122939e-02
33	15	3.267660e+06	-1.153310e-02
33	16	3.467905e+06	-1.023026e-02
33	17	3.476713e+06	-1.115059e-02
33	18	3.500563e+06	-8.327736e-03
33	19	3.519843e+06	-6.017970e-03
33	20	3.482581e+06	-1.679630e-02
33	21	3.448775e+06	-1.701608e-02
33	22	3.488942e+06	-2.978186e-03
33	23	3.489899e+06	-3.803315e-03
33	24	3.497541e+06	-6.484792e-03
33	25	3.488671e+06	-1.641919e-02
33	26	3.505058e+06	-1.559820e-02
33	27	3.453082e+06	-5.268540e-03
33	28	3.351813e+06	-6.595117e-03
33	29	3.473824e+06	1.053058e-03
33	30	3.494728e+06	-4.940235e-03
33	31	3.488443e+06	-1.093589e-02
33	32	3.434628e+06	-1.370225e-02
33	33	3.588902e+06	1.040083e+00
34	1	3.366907e+06	-1.151619e-02
34	2	3.434864e+06	-1.843303e-03
34	3	3.343925e+06	-1.254186e-02
34	4	3.445032e+06	-4.594296e-03
34	5	3.438586e+06	-1.257581e-02
34	6	3.406027e+06	-1.299588e-02
34	7	3.448070e+06	-1.195384e-02
34	8	3.404290e+06	-4.566900e-03
34	9	3.428302e+06	-1.088310e-02
34	10	3.401404e+06	-9.408453e-03
34	11	3.274418e+06	-1.364860e-02
34	12	3.418001e+06	-1.224174e-02
34	13	3.391004e+06	-1.180204e-02
34	14	3.407266e+06	-1.142684e-02
34	15	3.211165e+06	-9.817014e-03
34	16	3.404837e+06	-1.284670e-02
34	17	3.414026e+06	-1.284232e-02
34	18	3.438523e+06	-1.079426e-02
34	19	3.457015e+06	-1.301376e-02
34	20	3.419988e+06	-5.187027e-03
34	21	3.393889e+06	-1.151721e-02
34	22	3.426146e+06	-1.250963e-02
34	23	3.427096e+06	-1.208718e-02
34	24	3.435922e+06	-9.902485e-03
34	25	3.426961e+06	-4.907296e-03
34	26	3.442467e+06	-8.176819e-03
34	27	3.391089e+06	-1.060121e-02
34	28	3.289344e+06	-1.341953e-02
34	29	3.411062e+06	-1.359112e-02
34	30	3.432695e+06	-6.287208e-03
34	31	3.425641e+06	-1.226172e-02
34	32	3.382969e+06	-9.914158e-03
34	33	3.455065e+06	-1.200680e-02
34	34	3.525067e+06	1.000031e+00
35	1	3.407110e+06	-9.090407e-03
35	2	3.482058e+06	-8.637200e-03
35	3	3.381043e+06	-1.320009e-02
35	4	3.492296e+06	-8.038216e-03
35	5	3.486010e+06	-1.265736e-02
35	6	3.453422e+06	-7.171433e-03
35	7	3.494763e+06	-9.525190e-03
35	8	3.451704e+06	-9.401440e-03
35	9	3.475731e+06	-6.736890e-03
35	10	3.442716e+06	-1.283760e-02
35	11	3.320076e+06	-8.037391e-03
35	12	3.461983e+06	-8.829180e-03
35	13	3.438798e+06	-8.764010e-03
35	14	3.454399e+06	-1.336767e-02
35	15	3.253449e+06	-1.067974e-02
35	16	3.452674e+06	-1.449200e-02
35	17	3.461581e+06	-1.131130e-02
35	18	3.485771e+06	-1.239653e-02
35	19	3.504642e+06	-1.437393e-02
35	20	3.467190e+06	-1.083786e-02
35	21	3.433764e+06	-1.086173e-02
35	22	3.473425e+06	-1.071645e-02
35	23	3.474335e+06	-1.425532e-02
35	24	3.482135e+06	-1.367240e-02
35	25	3.473803e+06	-9.811105e-03
35	26	3.489829e+06	-7.137530e-03
35	27	3.438328e+06	-1.132469e-02
35	28	3.337566e+06	-1.233124e-02
35	29	3.458877e+06	-7.893929e-03
35	30	3.479810e+06	-7.746367e-03
35	31	3.473368e+06	-1.044803e-02
35	32	3.419710e+06	-4.624389e-03
35	33	3.502231e+06	-1.171657e-02
35	34	3.440177e+06	-9.034908e-03
35	35	3.572802e+06	1.021081e+00
36	1	3.304728e+06	-6.666221e-03
36	2	3.368182e+06	-1.433207e-02
36	3	3.266486e+06	-1.725644e-02
36	4	3.378259e+06	-1.019725e-02
36	5	3.372883e+06	-6.300800e-03
36	6	3.346145e+06	1.346482e-03
36	7	3.380728e+06	-6.944241e-03
36	8	3.337912e+06	-9.306421e-03
36	9	3.362810e+06	-1.001935e-02
36	10	3.332266e+06	-1.369036e-02
36	11	3.207691e+06	-4.144108e-03
36	12	3.348113e+06	-1.292852e-02
36	13	3.332037e+06	-1.244691e-02
36	14	3.347024e+06	-7.069177e-03
36	15	3.153353e+06	-2.335981e-03
36	16	3.345567e+06	-1.229485e-02
36	17	3.350378e+06	-8.516625e-03
36	18	3.371799e+06	-1.628585e-02
36	19	3.391150e+06	-1.219417e-02
36	20	3.353298e+06	-1.033686e-02
36	21	3.320070e+06	-1.086385e-02
36	22	3.359621e+06	-1.199133e-02
36	23	3.360025e+06	-1.515106e-02
36	24	3.368252e+06	-1.346811e-02
36	25	3.360103e+06	-8.380398e-03
36	26	3.375684e+06	-1.101061e-02
36	27	3.324855e+06	-1.493551e-02
36	28	3.245434e+06	-6.248215e-03
36	29	3.347672e+06	-1.106768e-02
36	30	3.366011e+06	-1.181209e-02
36	31	3.361322e+06	-6.825494e-03
36	32	3.307701e+06	-4.924294e-03
36	33	3.388214e+06	-1.332339e-02
36	34	3.325768e+06	-1.257445e-02
36	35	3.374136e+06	-3.407999e-03
36	36	3.457209e+06	9.699241e-01
37	1	3.303185e+06	-1.311918e-02
37	2	3.377053e+06	-1.388930e-02
37	3	3.276905e+06	-1.068659e-02
37	4	3.390150e+06	-1.390412e-02
37	5	3.381378e+06	-5.812210e-03
37	6	3.347638e+06	-7.731276e-03
37	7	3.389673e+06	-8.122938e-03
37	8	3.348107e+06	-1.342987e-02
37	9	3.371683e+06	-1.383865e-02
37	10	3.339427e+06	-8.046899e-03
37	11	3.220089e+06	-1.370345e-02
37	12	3.369735e+06	-4.873928e-03
37	13	3.333476e+06	-3.772661e-03
37	14	3.349564e+06	-9.051270e-03
37	15	3.170795e+06	-4.980708e-03
37	16	3.346958e+06	-1.154524e-02
37	17	3.362426e+06	-1.065012e-02
37	18	3.383282e+06	-8.277246e-03
37	19	3.399270e+06	-1.039155e-02
37	20	3.365366e+06	-1.512827e-02
37	21	3.333643e+06	-1.144677e-02
37	22	3.368890e+06	-3.197804e-03
37	23	3.373981e+06	-7.161622e-03
37	24	3.382027e+06	5.957920e-03
37	25	3.368494e+06	-1.338287e-02
37	26	3.384642e+06	-1.266478e-02
37	27	3.333365e+06	-9.036811e-03
37	28	3.232233e+06	-6.204762e-03
37	29	3.353995e+06	-1.856707e-03
37	30	3.375101e+06	-1.235936e-02
37	31	3.368076e+06	-1.203209e-02
37	32	3.323211e+06	-8.419607e-03
37	33	3.398017e+06	-4.746556e-03
37	34	3.339706e+06	-1.463478e-02
37	35	3.382830e+06	-9.835852e-03
37	36	3.268808e+06	-1.292697e-02
37	37	3.466659e+06	9.682816e-01
38	1	3.308275e+06	9.669007e-04
38	2	3.382403e+06	-7.513042e-03
38	3	3.280692e+06	-1.576834e-02
38	4	3.392518e+06	-8.968309e-03
38	5	3.386113e+06	-1.108303e-02
38	6	3.354371e+06	-1.197082e-02
38	7	3.394665e+06	-1.442695e-02
38	8	3.352178e+06	-7.828802e-03
38	9	3.376629e+06	-1.410665e-02
38	10	3.342683e+06	-1.619157e-02
38	11	3.228357e+06	-2.588916e-03
38	12	3.362373e+06	-1.265657e-02
38	13	3.350773e+06	-8.897090e-03
38	14	3.362568e+06	-4.170982e-04
38	15	3.170047e+06	5.518247e-03
38	16	3.352528e+06	-1.196196e-02
38	17	3.361998e+06	-3.828666e-03
38	18	3.386126e+06	-1.258108e-02
38	19	3.405507e+06	-1.343166e-02
38	20	3.368267e+06	-8.680095e-03
38	21	3.334072e+06	-1.375038e-02
38	22	3.373821e+06	-1.056667e-02
38	23	3.374413e+06	-9.772927e-03
38	24	3.382541e+06	-1.069188e-02
38	25	3.373721e+06	-1.179022e-02
38	26	3.390005e+06	-1.080889e-02
38	27	3.338959e+06	-1.346642e-02
38	28	3.263008e+06	-7.201255e-03
38	29	3.366956e+06	-1.316444e-02
38	30	3.379838e+06	-1.058936e-02
38	31	3.376565e+06	-1.421586e-03
38	32	3.320118e+06	-1.696297e-02
38	33	3.402506e+06	-1.465320e-02
38	34	3.339994e+06	-1.110457e-02
38	35	3.388064e+06	-1.127141e-02
38	36	3.290502e+06	-3.131615e-03
38	37	3.282416e+06	-1.260941e-02
38	38	3.471786e+06	9.746283e-01
39	1	3.410535e+06	-8.815978e-03
39	2	3.485155e+06	-8.710883e-03
39	3	3.384021e+06	-1.379934e-02
39	4	3.495793e+06	-1.000464e-02
39	5	3.489263e+06	-8.296197e-03
39	6	3.456634e+06	-9.868074e-03
39	7	3.498596e+06	-1.401873e-02
39	8	3.455261e+06	-1.154280e-02
39	9	3.478948e+06	-1.396228e-02
39	10	3.445569e+06	-1.276938e-02
39	11	3.323537e+06	-1.424862e-02
39	12	3.465332e+06	-1.184866e-02
39	13	3.442472e+06	-1.320037e-02
39	14	3.457227e+06	-1.165248e-02
39	15	3.256517e+06	-1.217012e-02
39	16	3.455699e+06	-1.445112e-02
39	17	3.464956e+06	-1.589451e-02
39	18	3.489000e+06	-1.312144e-02
39	19	3.508115e+06	-1.596381e-02
39	20	3.470736e+06	-1.019566e-02
39	21	3.437099e+06	-1.178416e-02
39	22	3.477120e+06	-7.692689e-03
39	23	3.477583e+06	-9.408836e-03
39	24	3.485463e+06	-1.343647e-02
39	25	3.476880e+06	-1.345843e-02
39	26	3.493652e+06	-6.927158e-03
39	27	3.441678e+06	-8.873956e-03
39	28	3.341132e+06	-8.916165e-03
39	29	3.462211e+06	-1.036921e-02
39	30	3.483093e+06	-3.086989e-03
39	31	3.476734e+06	-8.182781e-03
39	32	3.423545e+06	-1.275313e-02
39	33	3.505993e+06	-9.328047e-03
39	34	3.443229e+06	-5.927867e-03
39	35	3.490690e+06	-1.111125e-02
39	36	3.376999e+06	-1.008045e-02
39	37	3.386174e+06	-7.863936e-03
39	38	3.390827e+06	-9.319485e-03
39	39	3.576240e+06	1.025894e+00
40	1	3.406862e+06	-1.579619e-02
40	2	3.480981e+06	-1.328638e-02
40	3	3.380166e+06	-2.011627e-03
40	4	3.491860e+06	-1.099343e-02
40	5	3.485487e+06	-1.177521e-02
40	6	3.452527e+06	-9.772031e-03
40	7	3.494214e+06	-6.247492e-03
40	8	3.450572e+06	-9.888959e-03
40	9	3.474537e+06	-7.790931e-03
40	10	3.441926e+06	-3.539665e-03
40	11	3.319660e+06	-1.232151e-02
40	12	3.461262e+06	-8.121326e-03
40	13	3.440432e+06	-1.241580e-02
40	14	3.455940e+06	-1.511308e-02
40	15	3.252661e+06	-1.266733e-02
40	16	3.451667e+06	-5.634924e-03
40	17	3.460632e+06	-8.255625e-03
40	18	3.484957e+06	-6.578823e-03
40	19	3.503779e+06	-3.444689e-03
40	20	3.466824e+06	-1.094405e-02
40	21	3.433091e+06	-1.088948e-02
40	22	3.473033e+06	-1.273309e-02
40	23	3.473664e+06	-8.540727e-03
40	24	3.481404e+06	-1.053070e-02
40	25	3.472993e+06	-1.151107e-02
40	26	3.489126e+06	-1.505042e-02
40	27	3.437266e+06	-1.020128e-02
40	28	3.338933e+06	-1.011901e-02
40	29	3.457984e+06	-2.724795e-03
40	30	3.478665e+06	-1.352838e-02
40	31	3.473903e+06	-1.668945e-02
40	32	3.418580e+06	-7.001216e-03
40	33	3.501762e+06	-8.596572e-03
40	34	3.439160e+06	-1.339535e-02
40	35	3.486396e+06	-8.079848e-03
40	36	3.374145e+06	-9.436164e-03
40	37	3.381916e+06	-8.841964e-03
40	38	3.387530e+06	-1.575778e-02
40	39	3.490067e+06	-1.301209e-02
40	40	3.572259e+06	1.025304e+00
41	1	3.390760e+06	-1.337905e-02
41	2	3.464492e+06	-9.076949e-03
41	3	3.363261e+06	-5.894158e-03
41	4	3.474585e+06	-1.016703e-02
41	5	3.467984e+06	-1.152816e-02
41	6	3.435781e+06	-1.496968e-02
41	7	3.477292e+06	-7.453534e-03
41	8	3.434603e+06	-8.484716e-03
41	9	3.457882e+06	-1.280108e-02
41	10	3.424909e+06	-7.946800e-03
41	11	3.302928e+06	-1.439014e-02
41	12	3.445000e+06	-9.685388e-03
41	13	3.421280e+06	-7.972550e-03
41	14	3.436610e+06	-1.238733e-02
41	15	3.235720e+06	-1.294514e-02
41	16	3.434712e+06	-9.880017e-03
41	17	3.443702e+06	-1.136866e-02
41	18	3.468360e+06	-9.013580e-03
41	19	3.486752e+06	-9.459454e-03
41	20	3.449825e+06	2.059494e-03
41	21	3.416131e+06	-1.129682e-02
41	22	3.457153e+06	-1.320068e-02
41	23	3.460170e+06	-5.255887e-03
41	24	3.464984e+06	-7.701679e-03
41	25	3.456599e+06	-9.339278e-03
41	26	3.471974e+06	-1.455535e-02
41	27	3.420611e+06	-9.053301e-03
41	28	3.319405e+06	-1.381254e-02
41	29	3.441119e+06	-1.062140e-02
41	30	3.461788e+06	-1.508586e-02
41	31	3.455288e+06	-9.657421e-03
41	32	3.402000e+06	-1.605419e-02
41	33	3.484519e+06	-9.939388e-03
41	34	3.422473e+06	-4.589151e-03
41	35	3.469934e+06	-1.371907e-02
41	36	3.356131e+06	-1.808821e-02
41	37	3.365633e+06	-1.331638e-02
41	38	3.370064e+06	-1.436838e-02
41	39	3.472706e+06	-1.049894e-02
41	40	3.468434e+06	-1.092816e-02
41	41	3.554971e+06	1.015835e+00
42	1	3.341740e+06	-1.270333e-02
42	2	3.416128e+06	-1.081522e-02
42	3	3.318785e+06	-6.854048e-04
42	4	3.426642e+06	-1.071171e-02
42	5	3.420296e+06	-7.753979e-03
42	6	3.387742e+06	-1.154407e-02
42	7	3.434484e+06	-7.337108e-03
42	8	3.386387e+06	-5.885653e-03
42	9	3.410175e+06	-1.051738e-02
42	10	3.376880e+06	-2.501144e-03
42	11	3.263913e+06	-1.093444e-02
42	12	3.395773e+06	-6.795066e-03
42	13	3.375274e+06	-7.212095e-03
42	14	3.390913e+06	-1.411606e-02
42	15	3.187792e+06	-1.513743e-02
42	16	3.389033e+06	-3.458702e-03
42	17	3.395873e+06	-9.652492e-03
42	18	3.419922e+06	-7.729686e-03
42	19	3.438768e+06	-5.559554e-03
42	20	3.401541e+06	-1.088056e-02
42	21	3.369952e+06	-1.152009e-02
42	22	3.407797e+06	-9.426856e-03
42	23	3.412090e+06	-6.211134e-03
42	24	3.416672e+06	-7.837880e-03
42	25	3.410189e+06	-6.788064e-03
42	26	3.424075e+06	-1.191898e-02
42	27	3.372950e+06	-1.058988e-02
42	28	3.274100e+06	-9.377620e-03
42	29	3.394112e+06	-9.575810e-03
42	30	3.413774e+06	-1.195619e-02
42	31	3.408107e+06	-1.497706e-02
42	32	3.355796e+06	-9.704098e-03
42	33	3.436371e+06	-8.567110e-03
42	34	3.376653e+06	-9.256281e-03
42	35	3.421798e+06	-9.040289e-03
42	36	3.308927e+06	-1.428326e-02
42	37	3.316986e+06	-9.712597e-03
42	38	3.323836e+06	-1.518191e-02
42	39	3.424620e+06	-1.458346e-02
42	40	3.421788e+06	-6.442213e-03
42	41	3.407184e+06	-7.354760e-03
42	42	3.505969e+06	9.849183e-01
43	1	3.292123e+06	-1.055415e-02
43	2	3.354146e+06	-1.248353e-02
43	3	3.260109e+06	-5.388879e-03
43	4	3.364742e+06	-7.110364e-03
43	5	3.358773e+06	-8.322177e-03
43	6	3.335177e+06	-5.773562e-03
43	7	3.368898e+06	-5.848468e-03
43	8	3.323923e+06	-8.637171e-03
43	9	3.349265e+06	-7.358326e-03
43	10	3.320559e+06	-3.939189e-03
43	11	3.205397e+06	-7.745707e-03
43	12	3.334493e+06	-9.207866e-03
43	13	3.321752e+06	-1.060525e-02
43	14	3.338549e+06	-1.224544e-02
43	15	3.140348e+06	-1.214147e-02
43	16	3.324813e+06	-5.592790e-03
43	17	3.334135e+06	-6.355902e-03
43	18	3.358173e+06	-1.091508e-02
43	19	3.376592e+06	-7.956893e-03
43	20	3.339268e+06	-1.212901e-02
43	21	3.310836e+06	-9.751361e-03
43	22	3.345917e+06	-1.225688e-02
43	23	3.346449e+06	-1.256566e-02
43	24	3.355342e+06	-1.135190e-02
43	25	3.349229e+06	-5.463541e-03
43	26	3.362097e+06	-1.281313e-02
43	27	3.311083e+06	-1.122713e-02
43	28	3.246676e+06	-3.512990e-03
43	29	3.340790e+06	-1.020087e-02
43	30	3.352418e+06	-1.289668e-02
43	31	3.350264e+06	-1.291359e-02
43	32	3.292994e+06	-8.462477e-03
43	33	3.375019e+06	-1.065869e-02
43	34	3.318384e+06	-1.260697e-02
43	35	3.360255e+06	-8.701041e-03
43	36	3.266752e+06	-4.327814e-03
43	37	3.255009e+06	-8.828088e-03
43	38	3.277361e+06	-1.230267e-02
43	39	3.363478e+06	-1.631865e-02
43	40	3.361940e+06	-4.317384e-03
43	41	3.342161e+06	-8.923016e-03
43	42	3.300695e+06	-7.274746e-03
43	43	3.443645e+06	9.603744e-01
44	1	3.373549e+06	-6.042931e-03
44	2	3.448644e+06	-3.823771e-03
44	3	3.348559e+06	-1.496681e-02
44	4	3.458865e+06	-7.706536e-03
44	5	3.452433e+06	-9.304743e-03
44	6	3.419563e+06	-1.317248e-02
44	7	3.463513e+06	-1.298541e-02
44	8	3.418151e+06	-7.876706e-03
44	9	3.442354e+06	-1.202359e-02
44	10	3.409326e+06	-1.416144e-02
44	11	3.289993e+06	-1.144322e-02
44	12	3.428312e+06	-1.048914e-02
44	13	3.404712e+06	-1.052124e-02
44	14	3.421063e+06	-1.101722e-02
44	15	3.222762e+06	-9.311718e-03
44	16	3.421393e+06	-1.286160e-02
44	17	3.431885e+06	-1.255382e-02
44	18	3.452184e+06	-8.401983e-03
44	19	3.471076e+06	-1.146925e-02
44	20	3.433765e+06	-1.083239e-02
44	21	3.400314e+06	-1.126875e-02
44	22	3.439780e+06	-1.090743e-02
44	23	3.440936e+06	-1.203064e-02
44	24	3.449145e+06	-1.111200e-02
44	25	3.440140e+06	-1.349827e-02
44	26	3.456329e+06	-7.356867e-03
44	27	3.404511e+06	-9.851342e-03
44	28	3.303971e+06	-1.283256e-02
44	29	3.424779e+06	-1.054658e-02
44	30	3.445901e+06	-4.558244e-03
44	31	3.439467e+06	-1.555247e-02
44	32	3.386832e+06	-1.309266e-02
44	33	3.468607e+06	-1.127460e-02
44	34	3.406534e+06	-4.880466e-03
44	35	3.454222e+06	-1.052447e-02
44	36	3.344031e+06	-1.031051e-02
44	37	3.353449e+06	-1.097784e-02
44	38	3.353880e+06	-9.787953e-03
44	39	3.457282e+06	-9.701777e-04
44	40	3.452735e+06	-1.333217e-02
44	41	3.436568e+06	-1.231250e-02
44	42	3.390685e+06	-1.180563e-02
44	43	3.326433e+06	-1.472752e-02
44	44	3.538667e+06	1.006551e+00
45	1	3.417685e+06	-1.583426e-02
45	2	3.492676e+06	-1.279430e-02
45	3	3.391484e+06	-2.861920e-03
45	4	3.503454e+06	-1.194819e-02
45	5	3.496735e+06	-9.885112e-03
45	6	3.464294e+06	-1.001808e-02
45	7	3.505711e+06	-5.892596e-03
45	8	3.462330e+06	-1.019583e-02
45	9	3.486229e+06	-1.074719e-02
45	10	3.453317e+06	-5.226327e-03
45	11	3.330389e+06	-1.048509e-02
45	12	3.472795e+06	-7.357753e-03
45	13	3.449444e+06	-1.120264e-02
45	14	3.464840e+06	-1.435873e-02
45	15	3.262983e+06	-1.691694e-02
45	16	3.463449e+06	-6.007873e-03
45	17	3.472431e+06	-5.019277e-03
45	18	3.496696e+06	-6.326322e-03
45	19	3.515733e+06	-1.154002e-03
45	20	3.478384e+06	-1.242676e-02
45	21	3.444355e+06	-1.047916e-02
45	22	3.484325e+06	-1.129980e-02
45	23	3.485203e+06	-5.923698e-03
45	24	3.493245e+06	-1.082589e-02
45	25	3.484424e+06	-7.043689e-03
45	26	3.500548e+06	-1.172998e-02
45	27	3.448833e+06	-1.115757e-02
45	28	3.347655e+06	-1.134487e-02
45	29	3.469391e+06	-5.892178e-03
45	30	3.490287e+06	-1.772970e-02
45	31	3.484025e+06	-1.619386e-02
45	32	3.430229e+06	-1.081437e-02
45	33	3.513221e+06	-1.020883e-02
45	34	3.450673e+06	-1.531891e-02
45	35	3.498026e+06	-1.152663e-02
45	36	3.384068e+06	-1.171921e-02
45	37	3.393125e+06	-1.040097e-02
45	38	3.398222e+06	-1.135013e-02
45	39	3.501350e+06	-1.511343e-02
45	40	3.497424e+06	-3.439554e-03
45	41	3.480453e+06	-4.933969e-03
45	42	3.432425e+06	-4.057322e-03
45	43	3.370607e+06	-7.216431e-03
45	44	3.464389e+06	-1.375547e-02
45	45	3.584152e+06	1.025485e+00
46	1	3.387993e+06	-1.235101e-02
46	2	3.466481e+06	-9.829355e-03
46	3	3.361704e+06	-6.920056e-03
46	4	3.477998e+06	-1.186037e-02
46	5	3.467186e+06	-7.470200e-03
46	6	3.434450e+06	-9.590183e-03
46	7	3.476392e+06	-8.651869e-03
46	8	3.432759e+06	-1.462868e-02
46	9	3.457006e+06	-1.410396e-02
46	10	3.423456e+06	-8.930172e-03
46	11	3.306554e+06	-1.207628e-02
46	12	3.444055e+06	-6.277564e-03
46	13	3.419727e+06	-7.248339e-03
46	14	3.435609e+06	-9.010745e-03
46	15	3.244083e+06	-1.020219e-02
46	16	3.433857e+06	-1.030902e-02
46	17	3.442971e+06	-9.641908e-03
46	18	3.470509e+06	-3.819429e-03
46	19	3.486050e+06	-7.779008e-03
46	20	3.448303e+06	-1.345413e-02
46	21	3.414604e+06	-1.213060e-02
46	22	3.454917e+06	-6.094848e-03
46	23	3.455786e+06	-2.890254e-03
46	24	3.467852e+06	-4.603559e-03
46	25	3.455170e+06	-1.238614e-02
46	26	3.470969e+06	-1.550859e-02
46	27	3.419603e+06	-7.951910e-03
46	28	3.321281e+06	-1.178380e-02
46	29	3.443113e+06	-2.100620e-03
46	30	3.460558e+06	-1.231420e-02
46	31	3.454283e+06	-1.284029e-02
46	32	3.400977e+06	-1.568030e-02
46	33	3.483504e+06	-7.184088e-03
46	34	3.421338e+06	-1.217589e-02
46	35	3.468469e+06	-1.097278e-02
46	36	3.354481e+06	-1.449318e-02
46	37	3.368192e+06	-6.783062e-03
46	38	3.372208e+06	-9.446049e-03
46	39	3.472238e+06	-1.368639e-02
46	40	3.467936e+06	-7.367301e-03
46	41	3.450732e+06	-6.529111e-03
46	42	3.402569e+06	-1.097878e-02
46	43	3.343651e+06	-1.161382e-02
46	44	3.434935e+06	-8.961757e-03
46	45	3.479487e+06	-6.201339e-03
46	46	3.554493e+06	1.009683e+00
47	1	3.414746e+06	-1.208922e-02
47	2	3.487955e+06	-1.129419e-02
47	3	3.387947e+06	-8.006863e-03
47	4	3.498868e+06	-1.512565e-02
47	5	3.492162e+06	-7.752107e-03
47	6	3.459866e+06	-1.017429e-02
47	7	3.501087e+06	-6.718014e-03
47	8	3.457707e+06	-1.507482e-02
47	9	3.481982e+06	-1.626898e-02
47	10	3.449954e+06	-9.845934e-03
47	11	3.325913e+06	-1.402281e-02
47	12	3.468689e+06	-6.243542e-03
47	13	3.444755e+06	-9.761133e-03
47	14	3.460599e+06	-7.570604e-03
47	15	3.259185e+06	-1.180358e-02
47	16	3.458816e+06	-1.207981e-02
47	17	3.467895e+06	-1.120858e-02
47	18	3.491789e+06	-6.243747e-03
47	19	3.510845e+06	-1.121624e-02
47	20	3.473447e+06	-1.437875e-02
47	21	3.441112e+06	-1.445751e-02
47	22	3.479843e+06	-2.920865e-03
47	23	3.480786e+06	-4.616361e-03
47	24	3.488481e+06	-9.710920e-03
47	25	3.479765e+06	-1.505839e-02
47	26	3.495962e+06	-1.020847e-02
47	27	3.444218e+06	-7.680715e-03
47	28	3.343393e+06	-8.964501e-03
47	29	3.464695e+06	-1.728521e-03
47	30	3.485844e+06	-7.032466e-03
47	31	3.479868e+06	-1.024269e-02
47	32	3.426100e+06	-1.239513e-02
47	33	3.508582e+06	-3.205022e-03
47	34	3.446659e+06	-1.234571e-02
47	35	3.493309e+06	-1.392622e-02
47	36	3.379382e+06	-1.344410e-02
47	37	3.389030e+06	-3.822395e-03
47	38	3.393582e+06	-1.384122e-02
47	39	3.496985e+06	-8.274419e-03
47	40	3.492669e+06	-9.139764e-03
47	41	3.475625e+06	-9.192407e-03
47	42	3.427492e+06	-9.904337e-03
47	43	3.365613e+06	-1.208466e-02
47	44	3.460161e+06	-8.528090e-03
47	45	3.504561e+06	-6.664291e-03
47	46	3.474914e+06	-4.003628e-03
47	47	3.579460e+06	1.025314e+00
48	1	3.360319e+06	-1.309229e-02
48	2	3.422514e+06	-1.126581e-02
48	3	3.321501e+06	-1.106906e-02
48	4	3.433108e+06	-1.187253e-02
48	5	3.426633e+06	-7.380184e-03
48	6	3.403165e+06	-5.129812e-03
48	7	3.435342e+06	-8.321669e-03
48	8	3.392148e+06	-1.252563e-02
48	9	3.416819e+06	-5.359828e-03
48	10	3.386680e+06	-9.547676e-03
48	11	3.265754e+06	-1.326817e-02
48	12	3.402962e+06	-8.705722e-03
48	13	3.380055e+06	-1.139043e-02
48	14	3.395731e+06	-1.448582e-02
48	15	3.206916e+06	-9.641294e-03
48	16	3.392986e+06	-1.067472e-02
48	17	3.402378e+06	-1.278672e-02
48	18	3.426880e+06	-1.014489e-02
48	19	3.445489e+06	-9.176814e-03
48	20	3.408178e+06	-9.570751e-03
48	21	3.374475e+06	-8.547245e-03
48	22	3.414360e+06	-8.953648e-03
48	23	3.415381e+06	-7.045447e-03
48	24	3.423629e+06	-6.904756e-03
48	25	3.414329e+06	-1.124711e-02
48	26	3.430346e+06	-1.215382e-02
48	27	3.380110e+06	-1.177625e-02
48	28	3.301465e+06	-8.091761e-03
48	29	3.408492e+06	-4.396653e-03
48	30	3.420254e+06	-9.419813e-03
48	31	3.414077e+06	-1.300207e-02
48	32	3.360710e+06	-4.213778e-03
48	33	3.442994e+06	-1.041675e-02
48	34	3.380781e+06	-1.231983e-02
48	35	3.428058e+06	-1.923275e-03
48	36	3.327330e+06	-3.425377e-03
48	37	3.322956e+06	-7.833230e-03
48	38	3.336037e+06	-1.449356e-02
48	39	3.431480e+06	-1.174838e-02
48	40	3.427449e+06	-6.150525e-03
48	41	3.410759e+06	-1.251932e-02
48	42	3.363067e+06	-1.272756e-02
48	43	3.322629e+06	-5.594535e-03
48	44	3.394675e+06	-1.259521e-02
48	45	3.438994e+06	-1.016624e-02
48	46	3.412333e+06	-1.077432e-02
48	47	3.434426e+06	-9.225319e-03
48	48	3.513078e+06	1.001631e+00
49	1	3.418834e+06	-7.370241e-03
49	2	3.493653e+06	-6.454351e-03
49	3	3.392051e+06	-1.280916e-02
49	4	3.504176e+06	-9.301592e-03
49	5	3.497583e+06	-8.775678e-03
49	6	3.464983e+06	-1.083109e-02
49	7	3.506351e+06	-1.252909e-02
49	8	3.462844e+06	-1.163683e-02
49	9	3.486984e+06	-1.308151e-02
49	10	3.453743e+06	-1.414732e-02
49	11	3.331531e+06	-9.854405e-03
49	12	3.473456e+06	-1.119837e-02
49	13	3.451003e+06	-4.911413e-03
49	14	3.466025e+06	-8.333143e-03
49	15	3.264257e+06	-9.536341e-03
49	16	3.463686e+06	-1.378742e-02
49	17	3.472783e+06	-1.675148e-02
49	18	3.497128e+06	-9.552369e-03
49	19	3.516372e+06	-1.407331e-02
49	20	3.478889e+06	-1.040812e-02
49	21	3.445107e+06	-1.095060e-02
49	22	3.485248e+06	-1.085917e-02
49	23	3.486091e+06	-1.061145e-02
49	24	3.493920e+06	-1.077807e-02
49	25	3.485568e+06	-7.705824e-03
49	26	3.501528e+06	-6.938739e-03
49	27	3.449515e+06	-7.846655e-03
49	28	3.348433e+06	-1.089808e-02
49	29	3.469590e+06	-1.320529e-02
49	30	3.490871e+06	-9.209690e-03
49	31	3.485098e+06	-6.445906e-03
49	32	3.431255e+06	-8.572774e-03
49	33	3.513924e+06	-1.187243e-02
49	34	3.451513e+06	-5.447173e-03
49	35	3.498989e+06	-5.211907e-03
49	36	3.385172e+06	-8.794066e-03
49	37	3.393710e+06	-1.025462e-02
49	38	3.399449e+06	-9.642467e-03
49	39	3.502494e+06	-5.150380e-03
49	40	3.497928e+06	-1.617915e-02
49	41	3.481137e+06	-1.081401e-02
49	42	3.432907e+06	-9.888310e-03
49	43	3.371039e+06	-1.133558e-02
49	44	3.465450e+06	-6.167399e-03
49	45	3.509389e+06	-1.299007e-02
49	46	3.480332e+06	-1.033429e-02
49	47	3.505065e+06	-1.119319e-02
49	48	3.439637e+06	-1.313774e-02
49	49	3.584880e+06	1.028361e+00
50	1	3.414331e+06	-1.473810e-02
50	2	3.489481e+06	-1.179913e-02
50	3	3.388138e+06	-6.686150e-03
50	4	3.500110e+06	-1.546907e-02
50	5	3.493926e+06	3.578221e-03
50	6	3.461017e+06	-1.300866e-03
50	7	3.502605e+06	-8.633438e-04
50	8	3.458778e+06	-1.739304e-02
50	9	3.483007e+06	-1.511340e-02
50	10	3.449595e+06	-9.083521e-03
50	11	3.327043e+06	-1.762470e-02
50	12	3.469935e+06	-4.574588e-03
50	13	3.445998e+06	-6.814378e-03
50	14	3.461874e+06	-1.269180e-02
50	15	3.260290e+06	-1.327477e-02
50	16	3.459964e+06	-1.253523e-02
50	17	3.469156e+06	-1.165647e-02
50	18	3.493420e+06	-6.090541e-03
50	19	3.512553e+06	-8.216387e-03
50	20	3.474634e+06	-1.721397e-02
50	21	3.440826e+06	-1.562786e-02
50	22	3.481803e+06	-7.913014e-03
50	23	3.481687e+06	-7.897178e-03
50	24	3.490144e+06	-7.588760e-03
50	25	3.481373e+06	-1.523250e-02
50	26	3.497426e+06	-8.807611e-03
50	27	3.445713e+06	-8.345906e-03
50	28	3.344686e+06	-1.036839e-02
50	29	3.465845e+06	-1.721639e-03
50	30	3.486943e+06	-1.133687e-02
50	31	3.480552e+06	-1.407996e-02
50	32	3.427067e+06	-1.242107e-02
50	33	3.510061e+06	-4.111588e-03
50	34	3.447768e+06	-1.277699e-02
50	35	3.495107e+06	-1.345197e-02
50	36	3.380872e+06	-6.628620e-03
50	37	3.389821e+06	-8.328897e-03
50	38	3.394789e+06	-1.326228e-02
50	39	3.498010e+06	-1.008191e-02
50	40	3.493866e+06	-8.500594e-03
50	41	3.477125e+06	-9.499209e-03
50	42	3.429574e+06	-1.222564e-02
50	43	3.367278e+06	-8.712505e-03
50	44	3.461175e+06	-1.151400e-02
50	45	3.505486e+06	-7.485747e-03
50	46	3.476174e+06	-2.734246e-03
50	47	3.501310e+06	-3.816228e-03
50	48	3.435500e+06	-5.876529e-03
50	49	3.506274e+06	-1.070836e-02
50	50	3.580688e+06	1.033477e+00
51	1	3.410439e+06	-6.102542e-03
51	2	3.485984e+06	-7.065187e-03
51	3	3.383744e+06	-1.404016e-02
51	4	3.496217e+06	-8.326927e-03
51	5	3.489320e+06	-1.182094e-02
51	6	3.456869e+06	-1.270760e-02
51	7	3.498529e+06	-1.050134e-02
51	8	3.457470e+06	-7.171667e-03
51	9	3.479235e+06	-1.135022e-02
51	10	3.445524e+06	-1.507201e-02
51	11	3.325139e+06	-1.252760e-02
51	12	3.465250e+06	-1.320641e-02
51	13	3.441803e+06	-1.111307e-02
51	14	3.457515e+06	-1.146905e-02
51	15	3.260941e+06	-8.080288e-03
51	16	3.455642e+06	-1.236742e-02
51	17	3.465289e+06	-1.324535e-02
51	18	3.489117e+06	-1.066003e-02
51	19	3.508356e+06	-1.285711e-02
51	20	3.470688e+06	-9.245526e-03
51	21	3.436735e+06	-1.328656e-02
51	22	3.477001e+06	-1.222736e-02
51	23	3.477798e+06	-9.696545e-03
51	24	3.486230e+06	-1.173238e-02
51	25	3.476718e+06	-1.140269e-02
51	26	3.493335e+06	-8.681193e-03
51	27	3.441768e+06	-9.584559e-03
51	28	3.339943e+06	-1.084684e-02
51	29	3.461970e+06	-1.372833e-02
51	30	3.482995e+06	-3.688993e-03
51	31	3.478029e+06	-1.247239e-02
51	32	3.422961e+06	-1.348262e-02
51	33	3.505994e+06	-9.998706e-03
51	34	3.443467e+06	-5.830269e-03
51	35	3.490855e+06	-9.023129e-03
51	36	3.376549e+06	-1.475494e-02
51	37	3.389401e+06	-1.181680e-02
51	38	3.391008e+06	-7.286988e-03
51	39	3.494160e+06	-3.894488e-03
51	40	3.489620e+06	-1.418143e-02
51	41	3.473067e+06	-9.701061e-03
51	42	3.424642e+06	-1.221061e-02
51	43	3.362697e+06	-1.466411e-02
51	44	3.459446e+06	1.900420e-03
51	45	3.501611e+06	-1.331437e-02
51	46	3.472064e+06	-1.136917e-02
51	47	3.496772e+06	-1.436130e-02
51	48	3.431169e+06	-1.273643e-02
51	49	3.502252e+06	-6.212821e-03
51	50	3.498022e+06	-9.301997e-03
51	51	3.577137e+06	1.021656e+00
52	1	3.319407e+06	-8.455683e-03
52	2	3.392272e+06	-1.079469e-02
52	3	3.296457e+06	-1.431303e-02
52	4	3.402562e+06	-1.083248e-02
52	5	3.397012e+06	-1.053652e-02
52	6	3.363580e+06	-1.054464e-02
52	7	3.404724e+06	-1.491380e-02
52	8	3.362328e+06	-1.099323e-02
52	9	3.386446e+06	-9.670356e-03
52	10	3.353010e+06	-1.578183e-02
52	11	3.231183e+06	-1.312701e-02
52	12	3.372473e+06	-1.085196e-02
52	13	3.357180e+06	-8.420452e-03
52	14	3.365465e+06	-8.721415e-03
52	15	3.175701e+06	-8.371700e-03
52	16	3.362529e+06	-1.388147e-02
52	17	3.379082e+06	-1.308486e-02
52	18	3.396088e+06	-1.479540e-02
52	19	3.414743e+06	-1.313711e-02
52	20	3.378300e+06	-1.130320e-02
52	21	3.343970e+06	-1.191160e-02
52	22	3.384003e+06	-2.397607e-03
52	23	3.384760e+06	-1.270721e-02
52	24	3.392728e+06	-1.066791e-02
52	25	3.384233e+06	-1.289116e-02
52	26	3.400815e+06	4.568229e-03
52	27	3.357032e+06	-1.093708e-02
52	28	3.256245e+06	-2.453105e-03
52	29	3.369380e+06	-8.156605e-03
52	30	3.390427e+06	-5.977629e-03
52	31	3.383630e+06	-6.336319e-03
52	32	3.334924e+06	-8.467461e-04
52	33	3.412804e+06	-7.724965e-03
52	34	3.350542e+06	-1.094167e-02
52	35	3.398523e+06	-1.123525e-02
52	36	3.291278e+06	-3.694778e-03
52	37	3.296351e+06	-9.298653e-03
52	38	3.311757e+06	-5.259254e-03
52	39	3.402124e+06	-5.493933e-03
52	40	3.396847e+06	-1.563385e-02
52	41	3.380338e+06	-1.538692e-02
52	42	3.332448e+06	-1.478620e-02
52	43	3.272862e+06	-1.356837e-02
52	44	3.364826e+06	-9.113694e-03
52	45	3.408602e+06	-1.307692e-02
52	46	3.379003e+06	-1.122884e-02
52	47	3.403877e+06	-7.002583e-03
52	48	3.338582e+06	-1.061470e-02
52	49	3.409321e+06	-9.562334e-03
52	50	3.405438e+06	-9.129185e-03
52	51	3.401055e+06	-8.411385e-03
52	52	3.481767e+06	9.745111e-01
53	1	3.285442e+06	-7.942711e-03
53	2	3.356743e+06	-5.674178e-03
53	3	3.261757e+06	-1.392935e-02
53	4	3.367686e+06	-7.431897e-03
53	5	3.357514e+06	-1.056595e-02
53	6	3.323881e+06	-1.093499e-02
53	7	3.365518e+06	-1.416961e-02
53	8	3.329781e+06	-5.154822e-03
53	9	3.347984e+06	-1.333847e-02
53	10	3.313763e+06	-1.377981e-02
53	11	3.207539e+06	-1.192501e-02
53	12	3.335480e+06	-1.076906e-02
53	13	3.312591e+06	-1.113516e-02
53	14	3.325991e+06	-1.176772e-02
53	15	3.150068e+06	-6.517305e-03
53	16	3.323104e+06	-1.628305e-02
53	17	3.334785e+06	-1.323484e-02
53	18	3.359732e+06	-1.232656e-02
53	19	3.375118e+06	-1.632034e-02
53	20	3.337948e+06	-1.135271e-02
53	21	3.304069e+06	-1.373457e-02
53	22	3.344778e+06	-6.265450e-03
53	23	3.345077e+06	-1.045023e-02
53	24	3.359145e+06	-1.281950e-02
53	25	3.345193e+06	-1.146347e-02
53	26	3.360551e+06	-8.991207e-03
53	27	3.320780e+06	-1.020173e-02
53	28	3.209665e+06	-4.794169e-03
53	29	3.330475e+06	-7.642715e-03
53	30	3.352085e+06	1.946052e-03
53	31	3.347086e+06	-6.615845e-03
53	32	3.291457e+06	-1.202535e-02
53	33	3.373231e+06	-5.264595e-03
53	34	3.310968e+06	-5.570913e-03
53	35	3.358999e+06	-9.590861e-03
53	36	3.245050e+06	-1.344879e-02
53	37	3.262172e+06	-8.888238e-03
53	38	3.259292e+06	-1.012458e-02
53	39	3.362339e+06	2.573034e-03
53	40	3.358145e+06	-1.616186e-02
53	41	3.341328e+06	-1.162502e-02
53	42	3.292949e+06	-1.485171e-02
53	43	3.231246e+06	-1.306846e-02
53	44	3.327033e+06	-1.808056e-03
53	45	3.369087e+06	-1.556336e-02
53	46	3.345769e+06	-1.269423e-02
53	47	3.364787e+06	-6.399481e-03
53	48	3.299923e+06	-1.216913e-02
53	49	3.370124e+06	-7.952528e-03
53	50	3.366551e+06	-1.087029e-02
53	51	3.365739e+06	-2.088440e-03
53	52	3.278131e+06	-2.621817e-03
53	53	3.441758e+06	9.510977e-01
54	1	3.352644e+06	-1.134741e-02
54	2	3.422735e+06	-6.434603e-03
54	3	3.329203e+06	-1.135230e-02
54	4	3.433241e+06	-6.644954e-03
54	5	3.427209e+06	2.551218e-04
54	6	3.398666e+06	-6.205494e-04
54	7	3.435197e+06	-1.080274e-02
54	8	3.392527e+06	-6.691669e-03
54	9	3.416791e+06	-1.253577e-02
54	10	3.390382e+06	-1.063960e-02
54	11	3.259090e+06	-1.766475e-02
54	12	3.403190e+06	-1.233487e-02
54	13	3.378872e+06	-1.126221e-02
54	14	3.394967e+06	-1.072338e-02
54	15	3.195417e+06	-1.011087e-02
54	16	3.400790e+06	-1.587661e-02
54	17	3.403123e+06	-1.325608e-02
54	18	3.426423e+06	-1.255931e-02
54	19	3.445196e+06	-1.456225e-02
54	20	3.407671e+06	-1.163725e-02
54	21	3.386167e+06	-1.086946e-02
54	22	3.414242e+06	-1.222224e-02
54	23	3.414746e+06	-1.338573e-02
54	24	3.422798e+06	-1.286619e-02
54	25	3.416978e+06	-1.388112e-02
54	26	3.430441e+06	-5.594351e-03
54	27	3.379220e+06	-1.253481e-02
54	28	3.276998e+06	-1.300570e-02
54	29	3.399098e+06	-7.139333e-03
54	30	3.421891e+06	-1.478461e-03
54	31	3.414083e+06	-9.329790e-03
54	32	3.367557e+06	-8.199340e-03
54	33	3.442797e+06	-1.221469e-02
54	34	3.388455e+06	-5.801525e-03
54	35	3.428330e+06	-8.629582e-03
54	36	3.320197e+06	-4.268048e-03
54	37	3.324304e+06	-8.932482e-03
54	38	3.328013e+06	-9.456145e-03
54	39	3.431222e+06	-5.062201e-03
54	40	3.426951e+06	-1.517268e-02
54	41	3.410338e+06	-1.459773e-02
54	42	3.362168e+06	-1.464548e-02
54	43	3.302591e+06	-9.396189e-03
54	44	3.397039e+06	-6.692431e-03
54	45	3.438507e+06	-1.552320e-02
54	46	3.408932e+06	-1.140612e-02
54	47	3.435815e+06	-1.049984e-02
54	48	3.367999e+06	-8.908526e-03
54	49	3.439467e+06	-8.342737e-03
54	50	3.435989e+06	-2.289032e-04
54	51	3.431545e+06	-5.800704e-03
54	52	3.337885e+06	-1.081059e-02
54	53	3.298853e+06	-5.319748e-03
54	54	3.513043e+06	9.992688e-01
55	1	3.392426e+06	-1.487055e-03
55	2	3.471766e+06	-1.127100e-02
55	3	3.365801e+06	-1.219820e-02
55	4	3.478073e+06	-3.500725e-03
55	5	3.471104e+06	-1.623647e-02
55	6	3.439211e+06	-1.405969e-02
55	7	3.480422e+06	-1.484552e-02
55	8	3.440868e+06	-5.989967e-03
55	9	3.461911e+06	-7.326691e-03
55	10	3.428127e+06	-1.403613e-02
55	11	3.316236e+06	5.787097e-04
55	12	3.452137e+06	-1.014463e-02
55	13	3.424424e+06	-1.413580e-02
55	14	3.440008e+06	-5.571607e-03
55	15	3.248374e+06	-1.118124e-03
55	16	3.438083e+06	-9.384624e-03
55	17	3.447667e+06	-2.013869e-03
55	18	3.471552e+06	-1.664053e-02
55	19	3.490838e+06	-7.141308e-03
55	20	3.453308e+06	-4.351185e-03
55	21	3.419427e+06	-9.623177e-03
55	22	3.459384e+06	-1.619680e-02
55	23	3.459605e+06	-1.606612e-02
55	24	3.468321e+06	-1.202496e-02
55	25	3.459456e+06	-4.563484e-03
55	26	3.475289e+06	-1.171155e-02
55	27	3.423902e+06	-1.650518e-02
55	28	3.322730e+06	-1.034051e-02
55	29	3.443928e+06	-1.710690e-02
55	30	3.465236e+06	-1.366477e-02
55	31	3.460497e+06	-5.649888e-03
55	32	3.405798e+06	-1.160627e-02
55	33	3.488278e+06	-1.620892e-02
55	34	3.425602e+06	-1.097011e-02
55	35	3.473042e+06	-9.961648e-03
55	36	3.358995e+06	-8.843546e-03
55	37	3.370325e+06	-1.421888e-02
55	38	3.373178e+06	9.079544e-04
55	39	3.476233e+06	-1.365687e-02
55	40	3.471945e+06	-1.381623e-02
55	41	3.455551e+06	-1.153801e-02
55	42	3.406956e+06	-8.973472e-03
55	43	3.345213e+06	-1.152463e-02
55	44	3.439323e+06	-1.218326e-02
55	45	3.483777e+06	-1.228859e-02
55	46	3.456834e+06	-1.471598e-02
55	47	3.479056e+06	-1.972931e-02
55	48	3.413741e+06	-1.185742e-02
55	49	3.484524e+06	-1.248148e-02
55	50	3.480426e+06	-1.648104e-02
55	51	3.478839e+06	-1.115684e-02
55	52	3.383037e+06	-1.201612e-02
55	53	3.348570e+06	-1.302327e-02
55	54	3.413202e+06	-1.453414e-02
55	55	3.558825e+06	1.027794e+00
56	1	3.422672e+06	-1.077643e-02
56	2	3.497398e+06	-1.049161e-02
56	3	3.395885e+06	-8.709821e-03
56	4	3.508277e+06	-1.300429e-02
56	5	3.501983e+06	-7.832878e-03
56	6	3.469200e+06	-7.092268e-03
56	7	3.510352e+06	-9.391328e-03
56	8	3.467156e+06	-1.358147e-02
56	9	3.491316e+06	-1.362958e-02
56	10	3.457827e+06	-9.609696e-03
56	11	3.334915e+06	-1.140369e-02
56	12	3.477356e+06	-7.475343e-03
56	13	3.454637e+06	-2.052651e-03
56	14	3.469902e+06	-7.529887e-03
56	15	3.267956e+06	-1.035495e-02
56	16	3.468036e+06	-6.781076e-03
56	17	3.477247e+06	-9.015664e-03
56	18	3.501315e+06	-5.975238e-03
56	19	3.520384e+06	-1.289940e-02
56	20	3.482911e+06	-1.361487e-02
56	21	3.449097e+06	-1.284176e-02
56	22	3.489687e+06	-5.491783e-03
56	23	3.489941e+06	-3.647635e-03
56	24	3.498419e+06	-3.406913e-03
56	25	3.489472e+06	-1.163867e-02
56	26	3.505798e+06	-8.414090e-03
56	27	3.453972e+06	1.277537e-03
56	28	3.352389e+06	-1.048903e-02
56	29	3.474224e+06	-1.084569e-02
56	30	3.495124e+06	-1.033806e-02
56	31	3.488970e+06	-1.105344e-02
56	32	3.435189e+06	-1.370014e-02
56	33	3.517830e+06	-8.059959e-03
56	34	3.455754e+06	-1.170499e-02
56	35	3.502871e+06	-9.605328e-03
56	36	3.388624e+06	-1.412793e-02
56	37	3.397928e+06	-6.752801e-03
56	38	3.402914e+06	-1.181086e-02
56	39	3.506103e+06	-9.669567e-03
56	40	3.502293e+06	-1.129663e-02
56	41	3.485518e+06	-8.798446e-03
56	42	3.436897e+06	-8.203237e-03
56	43	3.375383e+06	-9.288148e-03
56	44	3.469478e+06	-1.028870e-02
56	45	3.513512e+06	-9.140469e-03
56	46	3.484370e+06	-6.439077e-03
56	47	3.508962e+06	-7.661142e-03
56	48	3.443639e+06	-1.031295e-02
56	49	3.515047e+06	-7.400886e-03
56	50	3.510412e+06	-9.538642e-03
56	51	3.506330e+06	-1.048117e-02
56	52	3.413262e+06	-1.043860e-02
56	53	3.373830e+06	-1.011239e-02
56	54	3.443222e+06	-1.433100e-02
56	55	3.488527e+06	-1.567408e-02
56	56	3.588989e+06	1.032030e+00
57	1	3.402036e+06	-6.148479e-03
57	2	3.477223e+06	-8.469312e-03
57	3	3.375553e+06	-8.530307e-03
57	4	3.487757e+06	-1.271141e-02
57	5	3.481405e+06	-1.286210e-02
57	6	3.448495e+06	-1.183284e-02
57	7	3.490376e+06	-9.155547e-03
57	8	3.446700e+06	-9.601391e-03
57	9	3.471005e+06	-1.246307e-02
57	10	3.437613e+06	-8.983326e-03
57	11	3.315482e+06	-9.845014e-03
57	12	3.457036e+06	-8.929268e-03
57	13	3.441637e+06	-9.504205e-03
57	14	3.452715e+06	-1.029138e-02
57	15	3.250404e+06	-1.166642e-02
57	16	3.447386e+06	-9.952358e-03
57	17	3.456909e+06	-1.155831e-02
57	18	3.481064e+06	-7.499367e-03
57	19	3.500437e+06	-8.433162e-03
57	20	3.462962e+06	-9.613181e-03
57	21	3.428956e+06	-1.156118e-02
57	22	3.468937e+06	-1.431159e-02
57	23	3.470006e+06	-5.987792e-03
57	24	3.477876e+06	-7.305485e-03
57	25	3.469195e+06	-6.722912e-03
57	26	3.485055e+06	-7.664421e-03
57	27	3.433144e+06	-1.053536e-02
57	28	3.336883e+06	-1.093072e-02
57	29	3.453478e+06	-1.274615e-02
57	30	3.474600e+06	-1.217409e-02
57	31	3.470056e+06	-1.069855e-02
57	32	3.414995e+06	-1.033063e-02
57	33	3.497717e+06	-1.408813e-02
57	34	3.435169e+06	-9.175914e-03
57	35	3.482795e+06	-1.114566e-02
57	36	3.372597e+06	-1.195589e-02
57	37	3.377433e+06	-9.799466e-03
57	38	3.386446e+06	-1.036052e-02
57	39	3.486360e+06	-8.269031e-03
57	40	3.483979e+06	-8.810256e-03
57	41	3.465511e+06	-5.157310e-03
57	42	3.416952e+06	-8.092385e-03
57	43	3.360469e+06	-9.247926e-03
57	44	3.448710e+06	-1.429895e-02
57	45	3.493463e+06	-8.808866e-03
57	46	3.463739e+06	-9.101097e-03
57	47	3.488977e+06	-1.089776e-02
57	48	3.423062e+06	-1.242120e-02
57	49	3.494448e+06	-8.485737e-03
57	50	3.490286e+06	-1.019995e-02
57	51	3.486185e+06	-7.959874e-03
57	52	3.397482e+06	-1.227035e-02
57	53	3.353310e+06	-1.316948e-02
57	54	3.423029e+06	-1.263752e-02
57	55	3.468210e+06	-1.303081e-02
57	56	3.498415e+06	-9.326579e-03
57	57	3.568748e+06	1.022099e+00
58	1	3.380240e+06	-1.328936e-02
58	2	3.445400e+06	-1.255885e-02
58	3	3.345456e+06	-5.229732e-03
58	4	3.456129e+06	-7.473901e-03
58	5	3.449578e+06	-1.239789e-02
58	6	3.423181e+06	-1.357184e-02
58	7	3.458220e+06	-1.141241e-02
58	8	3.414945e+06	-9.980544e-03
58	9	3.439477e+06	-1.054308e-02
58	10	3.409426e+06	-5.488928e-03
58	11	3.284295e+06	-7.787325e-03
58	12	3.425219e+06	-1.081855e-02
58	13	3.402409e+06	-1.135080e-02
58	14	3.417977e+06	-1.184607e-02
58	15	3.226422e+06	-1.349485e-02
58	16	3.415972e+06	-1.018916e-02
58	17	3.425081e+06	-1.163977e-02
58	18	3.449236e+06	-1.068424e-02
58	19	3.468187e+06	-9.021966e-03
58	20	3.430715e+06	-1.268451e-02
58	21	3.396956e+06	-1.153442e-02
58	22	3.437272e+06	-1.186545e-02
58	23	3.438100e+06	-7.177387e-03
58	24	3.445904e+06	-8.891969e-03
58	25	3.437291e+06	-9.767873e-03
58	26	3.452916e+06	-1.372357e-02
58	27	3.401880e+06	-7.639512e-03
58	28	3.315854e+06	-8.382146e-03
58	29	3.425981e+06	-9.600441e-03
58	30	3.442976e+06	-1.045111e-02
58	31	3.436651e+06	-1.373423e-02
58	32	3.383219e+06	-1.405825e-02
58	33	3.465822e+06	-9.829720e-03
58	34	3.403337e+06	-1.132221e-02
58	35	3.450758e+06	-1.032745e-02
58	36	3.348332e+06	-1.385314e-02
58	37	3.346103e+06	-7.850352e-03
58	38	3.353251e+06	-1.432968e-02
58	39	3.454133e+06	-1.362053e-02
58	40	3.450028e+06	-8.273887e-03
58	41	3.433507e+06	-7.654366e-03
58	42	3.385588e+06	-7.003277e-03
58	43	3.336449e+06	-7.262215e-03
58	44	3.417110e+06	-1.267201e-02
58	45	3.461680e+06	-8.822693e-03
58	46	3.432463e+06	-7.712469e-03
58	47	3.457107e+06	-6.557397e-03
58	48	3.407870e+06	-1.142125e-02
58	49	3.462390e+06	-9.658679e-03
58	50	3.458428e+06	-7.830857e-03
58	51	3.454104e+06	-8.934162e-03
58	52	3.360922e+06	-1.463359e-02
58	53	3.322655e+06	-1.382851e-02
58	54	3.391079e+06	-1.369983e-02
58	55	3.436984e+06	-7.220674e-03
58	56	3.466401e+06	-8.515826e-03
58	57	3.445776e+06	-6.786691e-03
58	58	3.536183e+06	1.003186e+00
59	1	3.370995e+06	-1.389589e-02
59	2	3.444361e+06	-1.130675e-02
59	3	3.342840e+06	-7.923827e-03
59	4	3.457016e+06	-1.277226e-02
59	5	3.448091e+06	-9.332960e-03
59	6	3.416843e+06	-1.295163e-02
59	7	3.457184e+06	-5.746383e-03
59	8	3.414100e+06	-1.204306e-02
59	9	3.438133e+06	-1.515795e-02
59	10	3.405063e+06	-7.747269e-03
59	11	3.281631e+06	-1.462376e-02
59	12	3.429183e+06	-4.477809e-03
59	13	3.401887e+06	-8.122210e-03
59	14	3.416799e+06	-1.042182e-02
59	15	3.227919e+06	-8.881212e-03
59	16	3.417248e+06	-8.696559e-03
59	17	3.423950e+06	-7.795166e-03
59	18	3.450888e+06	-1.072797e-03
59	19	3.467335e+06	-6.523248e-03
59	20	3.429539e+06	-1.544093e-02
59	21	3.399887e+06	-1.406358e-02
59	22	3.436187e+06	-6.878094e-03
59	23	3.436825e+06	-2.176670e-03
59	24	3.447641e+06	-6.798957e-03
59	25	3.436260e+06	-1.489523e-02
59	26	3.452296e+06	-8.214490e-03
59	27	3.400788e+06	-4.613657e-03
59	28	3.299197e+06	-1.132510e-02
59	29	3.421120e+06	-5.940342e-03
59	30	3.442672e+06	-1.081766e-02
59	31	3.435531e+06	-1.247720e-02
59	32	3.387147e+06	-1.323231e-02
59	33	3.465074e+06	-2.566488e-03
59	34	3.408118e+06	-9.403816e-03
59	35	3.449806e+06	-1.250850e-02
59	36	3.335538e+06	-1.437768e-02
59	37	3.353614e+06	-5.538673e-03
59	38	3.349999e+06	-1.243996e-02
59	39	3.452939e+06	-1.137482e-02
59	40	3.449057e+06	-5.071416e-03
59	41	3.431849e+06	-1.129270e-02
59	42	3.383991e+06	-7.965742e-03
59	43	3.321824e+06	-1.184681e-02
59	44	3.416067e+06	-1.146409e-02
59	45	3.460448e+06	-6.320243e-03
59	46	3.435402e+06	-3.088238e-03
59	47	3.456027e+06	-6.616719e-03
59	48	3.390595e+06	-9.130301e-03
59	49	3.461422e+06	-9.493267e-03
59	50	3.457429e+06	-5.386975e-03
59	51	3.453061e+06	-1.090395e-02
59	52	3.359731e+06	-1.216828e-02
59	53	3.324214e+06	-1.080562e-02
59	54	3.392805e+06	-1.026110e-02
59	55	3.435311e+06	-1.628567e-02
59	56	3.465354e+06	-8.427422e-03
59	57	3.444975e+06	-9.710887e-03
59	58	3.413025e+06	-7.798812e-03
59	59	3.535372e+06	9.992800e-01
60	1	3.400829e+06	-1.141926e-02
60	2	3.476027e+06	-9.139976e-03
60	3	3.374065e+06	-1.651048e-03
60	4	3.489380e+06	-9.953611e-03
60	5	3.479388e+06	-1.261220e-02
60	6	3.448117e+06	-1.476205e-02
60	7	3.488593e+06	-4.437655e-03
60	8	3.444872e+06	-7.965703e-03
60	9	3.469278e+06	-9.275669e-03
60	10	3.436011e+06	-3.585443e-03
60	11	3.313924e+06	-9.090669e-03
60	12	3.455679e+06	-6.461000e-03
60	13	3.434476e+06	-8.324284e-03
60	14	3.451817e+06	-1.298254e-02
60	15	3.250559e+06	-1.522492e-02
60	16	3.446132e+06	-2.850365e-03
60	17	3.455301e+06	-5.602515e-03
60	18	3.480946e+06	-6.957438e-03
60	19	3.498359e+06	-6.001486e-03
60	20	3.461544e+06	-9.085117e-03
60	21	3.427446e+06	-8.353774e-03
60	22	3.467331e+06	-1.388549e-02
60	23	3.468054e+06	-7.462367e-03
60	24	3.479559e+06	-6.981066e-03
60	25	3.467220e+06	-8.795646e-03
60	26	3.483644e+06	-1.183843e-02
60	27	3.431224e+06	-9.091278e-03
60	28	3.335598e+06	-1.083948e-02
60	29	3.451910e+06	-7.877982e-03
60	30	3.473302e+06	-1.541416e-02
60	31	3.467364e+06	-1.760064e-02
60	32	3.413040e+06	-9.471764e-03
60	33	3.496038e+06	-8.077012e-03
60	34	3.433181e+06	-1.208737e-02
60	35	3.481158e+06	-9.191870e-03
60	36	3.370456e+06	-1.178802e-02
60	37	3.378138e+06	-8.031174e-03
60	38	3.385584e+06	-1.583259e-02
60	39	3.484216e+06	-1.782691e-02
60	40	3.480256e+06	-3.528290e-03
60	41	3.463381e+06	-6.628819e-03
60	42	3.415388e+06	-4.890435e-03
60	43	3.357001e+06	-5.258432e-03
60	44	3.447510e+06	-1.325291e-02
60	45	3.492031e+06	-3.429136e-04
60	46	3.464802e+06	-7.186750e-03
60	47	3.486758e+06	-1.106006e-02
60	48	3.421852e+06	-8.643453e-03
60	49	3.492417e+06	-1.562357e-02
60	50	3.488337e+06	-1.072957e-02
60	51	3.484557e+06	-1.581290e-02
60	52	3.391674e+06	-1.368785e-02
60	53	3.354865e+06	-1.658904e-02
60	54	3.421227e+06	-1.812842e-02
60	55	3.466759e+06	-9.785030e-03
60	56	3.496424e+06	-9.652033e-03
60	57	3.476058e+06	-1.031405e-02
60	58	3.444571e+06	-6.773863e-03
60	59	3.444791e+06	-6.381485e-03
60	60	3.567176e+06	1.016357e+00
61	1	3.378252e+06	-1.276088e-02
61	2	3.453023e+06	-9.537424e-03
61	3	3.351469e+06	-5.782264e-03
61	4	3.463163e+06	-8.669172e-03
61	5	3.456581e+06	-1.491637e-02
61	6	3.424195e+06	-1.132815e-02
61	7	3.465444e+06	-1.227868e-02
61	8	3.422725e+06	8.826086e-04
61	9	3.446499e+06	-7.010431e-03
61	10	3.413734e+06	-7.065988e-03
61	11	3.291430e+06	-7.442595e-03
61	12	3.432650e+06	-1.193933e-02
61	13	3.409606e+06	-1.136412e-02
61	14	3.425197e+06	-1.260248e-02
61	15	3.224406e+06	-1.354887e-02
61	16	3.423013e+06	-4.981186e-03
61	17	3.432359e+06	-9.097525e-03
61	18	3.456399e+06	-1.471699e-02
61	19	3.475344e+06	-9.887604e-03
61	20	3.438520e+06	-6.958489e-03
61	21	3.404952e+06	-7.786188e-03
61	22	3.445524e+06	-1.201411e-02
61	23	3.447765e+06	-1.163768e-02
61	24	3.453548e+06	-1.190270e-02
61	25	3.444358e+06	-7.634297e-03
61	26	3.460270e+06	-1.052955e-02
61	27	3.409069e+06	-1.410184e-02
61	28	3.308612e+06	-8.828492e-03
61	29	3.429445e+06	-1.504761e-02
61	30	3.450218e+06	-1.163710e-02
61	31	3.444078e+06	-1.419092e-02
61	32	3.391103e+06	-1.000359e-02
61	33	3.472924e+06	-1.648847e-02
61	34	3.410792e+06	-9.178792e-03
61	35	3.458715e+06	-5.357664e-03
61	36	3.344630e+06	-1.119580e-02
61	37	3.358695e+06	-1.423953e-02
61	38	3.359062e+06	-1.156365e-02
61	39	3.461513e+06	-1.219839e-02
61	40	3.457227e+06	-9.588216e-03
61	41	3.442582e+06	-9.109613e-03
61	42	3.392482e+06	-5.169034e-03
61	43	3.331122e+06	-7.809972e-03
61	44	3.424600e+06	-9.667290e-03
61	45	3.468905e+06	-6.316720e-03
61	46	3.439159e+06	-1.352664e-02
61	47	3.464427e+06	-1.225656e-02
61	48	3.398919e+06	-1.325008e-02
61	49	3.469840e+06	-9.285064e-03
61	50	3.465560e+06	-1.434287e-02
61	51	3.461473e+06	-9.940490e-03
61	52	3.368973e+06	-1.181989e-02
61	53	3.330036e+06	-1.193020e-02
61	54	3.398814e+06	-1.109851e-02
61	55	3.443878e+06	-1.181922e-02
61	56	3.473551e+06	-1.022417e-02
61	57	3.453378e+06	-7.445062e-03
61	58	3.422051e+06	-2.836907e-03
61	59	3.420461e+06	-1.320383e-02
61	60	3.451661e+06	-8.156946e-03
61	61	3.543422e+06	1.003628e+00
62	1	3.275682e+06	-1.578206e-02
62	2	3.351408e+06	-3.717562e-03
62	3	3.252385e+06	-9.791029e-03
62	4	3.361559e+06	-1.199015e-03
62	5	3.355252e+06	-1.210696e-02
62	6	3.327366e+06	-8.969082e-03
62	7	3.363814e+06	-1.029233e-02
62	8	3.320953e+06	-3.255389e-03
62	9	3.346220e+06	-5.925584e-03
62	10	3.311814e+06	-7.630840e-03
62	11	3.188621e+06	-1.195279e-02
62	12	3.330765e+06	-1.356775e-02
62	13	3.308516e+06	-1.541126e-02
62	14	3.323963e+06	-1.643924e-02
62	15	3.121725e+06	-1.577264e-02
62	16	3.327061e+06	-1.048769e-02
62	17	3.330441e+06	-1.351384e-02
62	18	3.354945e+06	-1.492322e-02
62	19	3.373515e+06	-1.269444e-02
62	20	3.336718e+06	-5.642565e-03
62	21	3.302850e+06	-6.425890e-03
62	22	3.347534e+06	-9.583334e-03
62	23	3.350581e+06	-1.159530e-02
62	24	3.351590e+06	-1.509349e-02
62	25	3.343172e+06	-6.656761e-03
62	26	3.363454e+06	-1.309070e-02
62	27	3.307998e+06	-1.665856e-02
62	28	3.206579e+06	-6.363877e-03
62	29	3.328092e+06	-1.358433e-02
62	30	3.349043e+06	-3.911829e-03
62	31	3.342455e+06	-1.122179e-02
62	32	3.289647e+06	-7.447079e-03
62	33	3.371134e+06	-1.338855e-02
62	34	3.309022e+06	-6.610411e-03
62	35	3.357054e+06	-4.699862e-03
62	36	3.248521e+06	-5.871594e-03
62	37	3.256688e+06	-9.550822e-03
62	38	3.256650e+06	-1.248191e-02
62	39	3.360729e+06	-2.385997e-03
62	40	3.355912e+06	-6.707716e-03
62	41	3.343013e+06	-8.008434e-03
62	42	3.296254e+06	-9.682330e-03
62	43	3.229035e+06	-8.416587e-03
62	44	3.323815e+06	-1.034780e-02
62	45	3.367269e+06	-8.690994e-03
62	46	3.337364e+06	-1.598337e-02
62	47	3.362661e+06	-1.423257e-02
62	48	3.297217e+06	-1.902362e-03
62	49	3.367971e+06	-1.332900e-02
62	50	3.364526e+06	-1.333767e-02
62	51	3.359501e+06	-8.353352e-03
62	52	3.267226e+06	-7.936340e-03
62	53	3.229441e+06	-3.814297e-03
62	54	3.300919e+06	-4.522365e-03
62	55	3.341839e+06	-1.025281e-02
62	56	3.371893e+06	-1.369118e-02
62	57	3.351342e+06	-1.504302e-02
62	58	3.320330e+06	-7.386711e-03
62	59	3.319042e+06	-1.431478e-02
62	60	3.350100e+06	-1.121818e-02
62	61	3.333704e+06	-6.156107e-03
62	62	3.439557e+06	9.570551e-01
63	1	3.354495e+06	-1.416353e-02
63	2	3.419612e+06	-1.538251e-02
63	3	3.334035e+06	-1.117239e-03
63	4	3.430098e+06	-1.032524e-02
63	5	3.423935e+06	-9.174696e-03
63	6	3.397030e+06	-1.123334e-02
63	7	3.433912e+06	-9.432317e-03
63	8	3.389142e+06	-6.446637e-03
63	9	3.414006e+06	-1.009855e-02
63	10	3.393830e+06	-1.154233e-03
63	11	3.262155e+06	-1.514579e-03
63	12	3.399707e+06	-1.128906e-02
63	13	3.376415e+06	-5.386194e-03
63	14	3.394038e+06	-1.428019e-02
63	15	3.196980e+06	-1.309941e-02
63	16	3.390288e+06	-1.598219e-03
63	17	3.399352e+06	-1.176081e-02
63	18	3.423643e+06	-8.215475e-03
63	19	3.443000e+06	-6.823587e-03
63	20	3.405040e+06	-1.572197e-02
63	21	3.380390e+06	-7.376289e-03
63	22	3.411431e+06	-1.023243e-02
63	23	3.411823e+06	-1.115727e-02
63	24	3.420719e+06	-7.025211e-03
63	25	3.417295e+06	-8.827687e-03
63	26	3.427606e+06	-5.812509e-03
63	27	3.376168e+06	-1.209486e-02
63	28	3.280660e+06	-1.139627e-02
63	29	3.396663e+06	-1.130827e-02
63	30	3.417746e+06	-1.525726e-02
63	31	3.410838e+06	-1.575574e-02
63	32	3.361639e+06	-1.037262e-02
63	33	3.440132e+06	-1.341934e-02
63	34	3.387356e+06	-1.136048e-02
63	35	3.425459e+06	-1.214250e-02
63	36	3.318544e+06	-1.396736e-02
63	37	3.320470e+06	-8.908954e-03
63	38	3.327889e+06	-1.466568e-02
63	39	3.428656e+06	-1.550996e-02
63	40	3.424269e+06	-8.971950e-03
63	41	3.407544e+06	-8.169271e-03
63	42	3.362799e+06	-2.599277e-03
63	43	3.311172e+06	-7.648729e-03
63	44	3.391621e+06	-1.320946e-02
63	45	3.436091e+06	-5.812223e-03
63	46	3.406284e+06	-9.942795e-03
63	47	3.431174e+06	-1.298132e-02
[truncated: 3,671 more rows]
