# Supplementary material for: A Genomic Reference Panel for Drosophila serrata
Source: G3 (Bethesda). 2018 Mar 1;8(4):1335–46. doi: 10.1534/g3.117.300487 (PMC5873922; doi:10.1534/g3.117.300487)
Supplement: Supplementary file 1 [file 1335FileS1.zip › grm_reduced_gcta.grm.id]

1	line1
2	line10
3	line100
4	line101
5	line102
6	line104
7	line108
8	line111
9	line113
10	line116
11	line117
12	line118
13	line12
14	line120
15	line121
16	line125
17	line133
18	line138
19	line14
20	line141
21	line142
22	line143
23	line144
24	line146
25	line149
26	line155
27	line156
28	line157
29	line160
30	line161
31	line165
32	line166
33	line167
34	line169
35	line171
36	line173
37	line174
38	line175
39	line176
40	line177
41	line18
42	line181
43	line182
44	line184
45	line187
46	line188
47	line190
48	line191
49	line193
50	line194
51	line195
52	line198
53	line2
54	line20
55	line200
56	line203
57	line207
58	line210
59	line212
60	line214
61	line216
62	line217
63	line218
64	line222
65	line224
66	line226
67	line227
68	line228
69	line235
70	line239
71	line26
72	line28
73	line34
74	line37
75	line42
76	line45
77	line47
78	line49
79	line50
80	line51
81	line55
82	line56
83	line57
84	line58
85	line6
86	line62
87	line63
88	line64
89	line67
90	line68
91	line69
92	line70
93	line71
94	line73
95	line74
96	line76
97	line8
98	line81
99	line82
100	line83
101	line84
102	line86
103	line9
104	line90
105	line93
106	line97
