# Supplementary material for: A Genomic Reference Panel for Drosophila serrata
Source: G3 (Bethesda). 2018 Mar 1;8(4):1335–46. doi: 10.1534/g3.117.300487 (PMC5873922; doi:10.1534/g3.117.300487)
Supplement: Supplementary file 1 [file 1335FileS1.zip › pheno.txt]

line	lc7_std
line1	-0.453969918
line1	-0.319386558
line1	-0.827288799
line1	-0.727220501
line2	-0.901150268
line2	-1.25236481
line2	-0.449215029
line6	-0.082251622
line6	0.101939255
line6	-0.24310377
line6	-0.237289871
line10	0.056739494
line10	0.109935515
line10	1.041572407
line10	-0.783933259
line12	2.01954339
line12	1.537891571
line12	1.579448925
line12	2.203999831
line14	0.480107329
line14	0.917974186
line14	0.062650785
line14	1.09803435
line18	-0.49425484
line18	-0.351524703
line18	-0.41642537
line18	-0.57670833
line20	-0.777803912
line20	-0.446876837
line20	-1.314305503
line20	-0.319185862
line26	-1.272212648
line26	-1.476644478
line26	-1.756377176
line26	-0.00714455
line28	0.005548675
line28	-0.183539289
line28	-1.01866256
line28	-0.924272345
line34	0.302681859
line34	0.144613049
line34	1.884993725
line34	-0.46429636
line37	0.207417032
line37	0.039793083
line37	0.040833544
line37	-0.661027858
line45	-0.06784344
line45	0.661521206
line45	-0.285447199
line45	-0.358887721
line47	-0.209661633
line47	0.282453306
line47	-0.369420058
line47	-0.145464488
line49	-0.631714281
line49	-0.496165672
line49	-1.445848501
line49	0.059424295
line50	0.929799072
line50	1.139156781
line50	2.219464409
line50	0.535992826
line51	1.146737945
line51	1.200081569
line51	1.604276537
line51	0.53102204
line56	-0.03315435
line56	-0.152343259
line56	0.489213925
line56	0.301421665
line56	-0.309493218
line57	0.711637591
line57	0.017041405
line57	-0.363607987
line58	0.520329114
line58	-0.354683213
line58	-0.130388
line58	-0.929336548
line62	0.002786665
line62	-0.780358839
line62	-1.269499298
line62	-0.157697618
line63	-0.071579693
line63	-0.413059553
line63	-0.319868953
line63	0.010732426
line64	-0.854974968
line64	-0.839091192
line64	-1.376995891
line64	-0.305762787
line67	-0.881503397
line67	-1.153863884
line67	-1.569102936
line67	-1.520204134
line68	-0.834605039
line68	-1.533663793
line68	-1.831095988
line68	-1.483716882
line69	2.90418464
line69	2.839478324
line69	1.309904544
line69	1.263561537
line70	-0.21227773
line70	0.269617835
line70	0.065016356
line70	-0.636854022
line71	-0.008337511
line71	0.606571798
line71	0.875331463
line71	0.133699859
line74	-0.849493648
line74	0.275033847
line74	0.350855364
line74	-0.940497556
line76	0.020687606
line76	-0.538398752
line76	0.133180615
line76	-0.656491103
line81	0.894979299
line81	0.429149127
line81	0.118296572
line81	-0.60716639
line82	-0.069941409
line82	-0.477907005
line82	-0.513979559
line82	-0.121190129
line83	0.884466536
line83	0.167029223
line83	0.381911277
line83	0.616123361
line84	0.900738729
line84	1.169524114
line84	0.258614667
line84	1.816214108
line86	0.79126918
line86	0.270607242
line86	0.523488034
line86	0.286295812
line90	-0.924053711
line90	-1.030925711
line90	-1.192499646
line90	-0.423523777
line93	-0.131654835
line93	0.472157322
line93	1.032037222
line93	-0.240937719
line97	-0.177347975
line97	1.310622626
line97	1.087053916
line97	0.230121649
line97	0.366287346
line100	0.656880345
line100	-0.183942321
line100	0.306384543
line100	-0.257377185
line101	-1.49590175
line101	-1.384921722
line101	-0.598680037
line101	-1.267872589
line102	-1.088597022
line102	-0.830859449
line102	-1.343124603
line102	-0.671049631
line104	-0.773691844
line104	-0.813359773
line104	-0.080479537
line108	-0.186816719
line108	-0.146272639
line108	-0.482363529
line108	-0.819211263
line111	-0.569533147
line111	-0.544103189
line111	-0.300667851
line111	-0.509054972
line116	-0.700618017
line116	-1.421339896
line116	-0.701292561
line116	-1.234341221
line117	0.316350646
line117	1.02417127
line117	0.747233511
line117	-0.170349777
line118	2.692759165
line118	2.773121014
line118	1.904024707
line118	2.738996993
line120	0.721309848
line120	-0.328578669
line120	0.134271907
line120	-1.317118362
line133	-0.932572358
line133	0.536903093
line133	0.366233022
line133	-0.049933536
line138	0.372246826
line138	0.18859408
line138	0.195748235
line138	-0.144058121
line141	0.144883203
line141	-0.55269238
line141	-0.060562855
line141	-0.348748735
line142	0.907510939
line142	0.221586835
line142	-0.649408475
line142	0.565081586
line143	-0.14752469
line143	0.135600974
line143	-1.575378178
line144	0.195930105
line144	-0.665444203
line144	0.001658294
line144	0.805290597
line149	0.33929384
line149	-0.240846311
line149	0.551759848
line149	0.056341897
line155	0.301612649
line155	0.538328641
line155	-0.550008279
line155	1.32512388
line156	-0.312035954
line156	-0.234054098
line156	-0.171713745
line156	-0.066536065
line157	0.495926805
line157	0.32119353
line157	0.988453022
line157	0.501259756
line161	-1.242884014
line161	-1.075784702
line161	-1.19032889
line161	-0.542970861
line165	-1.784474545
line165	-1.167723704
line165	-2.008869515
line165	-1.804844975
line166	1.405177688
line166	1.363406941
line166	1.328323383
line166	0.863435019
line167	0.375591085
line167	0.350446306
line167	-0.525166667
line167	-0.636899027
line169	-0.120078213
line169	0.439076421
line169	-0.314589686
line169	-1.112123851
line171	0.585468266
line171	0.394091694
line171	-0.390945473
line171	0.594161389
line173	-0.323239788
line173	0.207362189
line173	-0.317650454
line173	0.337814746
line174	-0.648367791
line174	0.338794314
line174	-0.538598664
line174	-1.171085196
line175	-0.323997018
line175	-0.277842402
line175	0.000454228
line175	-0.663012245
line176	0.976291105
line176	2.846901601
line176	1.344126754
line176	2.113139381
line177	0.543962932
line177	0.165887189
line177	-0.848042609
line177	0.08869779
line181	-2.963963325
line181	-2.157593978
line181	-1.634754456
line181	-2.307484458
line182	-0.791345365
line182	-0.358416685
line182	0.459837934
line182	0.39557998
line184	-0.536876337
line184	-0.397949938
line184	-0.939662218
line184	-0.742432406
line187	0.589970109
line187	0.659339477
line187	0.650433427
line187	0.371910001
line190	-1.268358808
line190	-1.426834559
line190	-1.245732378
line190	-1.67188275
line193	-2.250940469
line193	-1.971741293
line193	-1.905375756
line193	-1.072882624
line194	2.304610173
line194	2.401306972
line194	1.418909812
line194	1.035140322
line195	-0.225540596
line195	-0.108008664
line195	-0.870289513
line195	-0.613426998
line198	-0.224498253
line198	-0.04824161
line198	-0.676892538
line198	0.194108479
line200	-0.465776859
line200	0.488028027
line200	0.711042151
line200	-0.405474571
line203	0.443505439
line203	-0.255370179
line203	-0.48048764
line203	-0.797991634
line207	0.987949141
line207	-0.39773143
line207	1.452717571
line207	-0.219690988
line210	0.919970353
line210	-1.249772322
line210	1.330331011
line212	-1.030331677
line212	-1.76127191
line212	-1.156233942
line212	-1.728995953
line214	-0.430506769
line214	-0.46747463
line214	-0.314049885
line214	-0.633863877
line216	1.553977539
line216	4.607271589
line216	3.043315305
line217	1.138876626
line217	1.141278756
line217	-0.437581549
line217	-0.351535193
line218	0.254287649
line218	0.995398398
line218	0.372061313
line218	-0.334387483
line222	0.73789837
line222	0.019866847
line222	0.03884517
line222	0.027433716
line224	0.973899434
line224	2.305067373
line224	1.584011323
line224	0.579245943
line226	0.118914945
line226	0.009895079
line226	0.474073329
line226	0.509600382
line227	1.216571818
line227	1.476095676
line227	2.269899898
line227	0.304345742
line228	0.179849107
line228	0.519382046
line228	1.077386515
line228	0.143193551
line235	0.467092003
line235	-0.267835172
line235	0.272906292
line235	-0.140694989
line239	1.325987369
line239	0.627630272
line239	-0.366429008
line239	0.861343095
